# Supplementary material for: An SNP-Based Linkage Map for Zebrafish Reveals Sex Determination Loci
Source: G3 (Bethesda). 2011 Jun 1;1(1):3–9. doi: 10.1534/g3.111.000190 (PMC3178105; doi:10.1534/g3.111.000190)
Supplement: Supporting Information [file supp_1.1.3_TableS1.xls]

## Sheet: Table S1
marker	dbSNP ss ID	Chr	cM position	Zv9.chr	Zv9.pos.bp
Z26288		1	0	10	27950092
Z26293		1	0
Z3766		1	3.501	1	33239
Z3953		1	3.501	1	33239
zSNP34037148	192720780	1	3.501	1	151578
Z24289		1	3.501	1	334713
Z6416		1	3.501	1	588883
Z22168		1	3.501	1	603562
Z17375		1	3.501	1	603562
Z17419		1	3.501	1	651903
Z1986		1	3.501
Z8613		1	3.501
Z62995		1	3.501
Z62224		1	3.501
Z59382		1	3.501
Z58948		1	3.501
Z48755		1	3.501
Z44882		1	3.501
Z43579B		1	3.501
Z25767		1	3.501
Z10246		1	3.501
Z26373		1	3.501
Z3099		1	3.501
Z164		1	3.501
Z11913		1	5.774	1	903403
Z10340		1	5.774	1	907739
Z12036		1	10.642	1	1066718
Z6384		1	10.642
Z9394		1	12.907	1	1352154
Z6422		1	12.907	12	50004823
Z9158		1	12.907
Z10551		1	12.907
Z33958		1	20.89
Z9217		1	23.152	1	3434259
Z62226		1	23.152
zSNP234823	48523761	1	27.991	1	3738417
Z17325		1	31.453	1	4679334
zSNP1244794	48793003	1	31.453	1	4966468
zSNP1245082	48793375	1	31.453	1	4971495
Z25242		1	31.453	20	21304985
zSNP1249003	48793333	1	31.757	1	5064739
zSNP1250027	48793216	1	31.865	1	5089223
Z11369		1	33.039	1	5390810
zSNP22476324	48749067	1	36.618	1	7612521
Z9250		1	36.618
Z49706		1	36.618
Z5508		1	38.22	1	8371066
Z21375		1	38.22	1	8692485
Z10194		1	38.22
zSNP47251610	192544981	1	39.822	1	10311489
zSNP47251413	192544953	1	39.822	1	10315817
Z5058		1	39.822	1	10477690
Z7573		1	39.822	1	11837193
Z6775		1	39.822
Z14893		1	39.822
Z25334		1	41.188	1	12029870
Z25636		1	41.188	2	25165582
Z30539		1	41.188
Z1705		1	42.554
Z9958		1	46.765	1	16288953
Z10155		1	46.765	1	16889819
Z13615		1	46.765	1	17025403
Z9886		1	46.765
Z12045		1	48.131	1	17658025
Z6974		1	48.131	1	18142943
Z8718		1	48.131	1	18305236
Z3417		1	48.131
Z1463		1	49.496	1	18719848
Z24139		1	49.496	1	18908918
Z7476		1	49.496	1	21176301
Z1154		1	50.861	1	22641430
Z7287		1	50.861	1	22731267
Z10175		1	50.861	1	23565717
Z10258		1	50.861	1	23953265
Z1142		1	50.861	1	25173218
zSNP6232967	48815782	1	50.861	1	25322147
zSNP6235695	48815676	1	50.861	1	25481273
Z26378		1	50.861	1	26117250
Z7141		1	50.861	1	26117454
Z9791		1	50.861	1	28899813
Z5024		1	50.861	1	29348838
Z20950		1	50.861
Z9125		1	50.861
Z58422		1	50.861
Z30526		1	50.861
Z10315		1	50.861
Z6415		1	50.861
Z62858		1	50.861
Z1351		1	52.108	1	33543009
Z21260		1	52.108
Z7353		1	52.108
Z9395		1	52.108
Z22986		1	52.525	1	34036097
Z9409		1	52.943	1	35441165
Z15424		1	52.943	1	35859701
zSNP1191219	48654299	1	52.943	1	36406758
Z10124		1	52.943
Z22319		1	52.943
Z41564		1	52.943
Z10978		1	54.012	1	39383264
Z9367		1	54.012	1	41463823
Z11618		1	54.012
Z11859		1	54.012
Z48791		1	54.012
Z21576		1	54.012
Z24128		1	56.16	1	43918162
zSNP18260709	48965947	1	61.613	1	48150703
zSNP18260660	48965899	1	61.613	1	48151090
Z9704		1	61.613	1	48154516
Z24694		1	65.2	1	49239621
Z10888		1	68.788
zSNP3286809	48601563	1	72.381	1	52227298
Z21408		1	72.381
zSNP41219474	193039677	1	73.16	1	52647332
zSNP24259939	48477272	1	74.233	1	52955400
zSNP3421487	48448328	1	74.428	1	53128978
Z1173		1	75.198	1	53634830
zSNP21541842	48473449	1	77.513	1	54569756
Z8678		1	78.7	1	54938248
Z53038		1	82.32
Z45988		1	82.32
Z6283		1	84.713	1	55975102
zSNP46653120	192823976	1	85.9
zSNP46652228	192823980	1	85.9
zSNP12519247	48797842	1	85.997
zSNP12519875	48797830	1	86.094
zSNP12519508	48797874	1	86.094
zSNP12521111	48797900	1	86.289
zSNP12521473	48797902	1	86.386
zSNP45043896	192648668	1	88.944	1	57676151
Z15865		1	88.944	1	57704912
zSNP45044952	192648648	1	88.944	1	57706777
Z58475		1	88.944
Z25870		1	95.701	1	59904767
zSNP33274140	192663387	1	95.701	1	60120851
Z22526		1	95.701	1	60250390
Z13724		1	95.701
Z6776		1	95.701
Z13296		1	95.701
Z11266		1	95.701
Z6368		1	95.701
Z6223		1	95.701
Z27117		1	95.701
Z1781		1	95.701
Z8874		1	96.843	1	59457063
Z58259		1	96.843
Z25086		2	0	2	168001
Z1484		2	0
Z43224		2	1.142
rs3727586		2	7.017	2	2503858
zSNP35582399	192678721	2	7.017	2	2524886
zSNP22594343	48547121	2	10.983	2	2004299
zSNP35411177	192429325	2	11.958	2	2129319
zSNP35411707	192429374	2	12.249	2	2166178
Z26038		2	19.847	2	3780727
Z17370		2	19.847	2	4323298
Z4469		2	24.254	2	5244288
zSNP41131730	192710638	2	25.681	2	5934398
zSNP41131717	192710639	2	25.681	2	5934549
Z22747		2	25.681	2	5939221
Z24033		2	25.681
Z41544		2	25.681
zSNP21287352	48676544	2	32.66	2	7931846
Z4662		2	35.121	2	9924810
Z32073		2	36.342
zSNP34124343	192585404	2	37.564	2	10133579
Z4733		2	38.787	2	10546855
Z4300		2	40.011	2	17088395
Z9944		2	40.011	2	18437188
Z11066		2	40.011
Z7361		2	40.011
Z99200		2	40.011
Z11410		2	42.478	2	22252353
Z6569		2	42.478
Z46544		2	42.478
Z24212		2	43.703	2	22548692
Z8517		2	43.703	2	22793711
zSNP387063	48494074	2	43.703	2	23315334
Z13475		2	43.703	2	27682367
Z6985		2	45.594	2	28023589
Z13281		2	45.594	2	29312150
Z17429		2	45.594	13	32249986
Z7632		2	49.505	2	33222556
Z4585		2	49.505	2	34692546
Z8451		2	49.505
zSNP32570377	48937896	2	51.395	2	37420923
Z11023		2	51.395	2	37728046
Z3743		2	51.395
Z30588		2	51.395
Z30288		2	51.395
Z11415		2	52.255	2	38358824
Z21490		2	52.255
Z25293		2	53.115	2	41479687
Z20656		2	53.115	2	42132030
Z8110		2	53.115
Z27042		2	53.115
Z42786B		2	53.115
Z9234		2	53.115
Z4586		2	53.974	2	42883455
Z25260		2	53.974	2	42904684
Z11354		2	53.974
Z20629		2	53.974
Z8448		2	55.696	2	43427313
Z21831		2	55.696
zSNP9459571	48514407	2	56.556	2	44195208
Z1406		2	56.556	2	44243780
Z30274		2	56.556
Z25409		2	56.556
Z21363		2	57.615
Z3754		2	58.674	2	46077081
Z10838		2	59.734	2	46180009
Z11132		2	60.793	2	47147024
Z99069		2	60.793
zSNP1388605	48720248	2	65.097	2	50492639
zSNP1385107	48720338	2	65.193	2	50590194
Z13708		2	66.075
Z6863		2	66.957
zSNP7311333	48843246	2	68.723	2	52253385
zSNP21620958	48502555	2	69.699	2	52667752
Z7358		2	69.699
zSNP35218018	192486951	2	72.563	2	53973198
zSNP35217913	192486842	2	72.563	2	53984118
Z42643		2	88.532
Z6452		2	90.097	2	57706569
zSNP34832073	192675133	2	90.097	2	58448602
Z44726		2	90.097
Z99201		2	90.097
Z1703		2	91.24
Z6123		2	94.719	2	59524245
Z4349		2	94.719	2	59558716
Z26049		2	94.719	2	59579942
Z8407		2	94.719	2	59594634
Z4382		2	94.719	2	59610781
Z10021		2	94.719	2	59634521
Z644		2	94.719	2	59838198
Z6090		2	94.719	2	59924576
Z7841		2	94.719
Z99078		2	94.719
Z7019		2	94.719
Z22544		2	94.719
Z10302		2	94.719
Z7678		2	94.719
Z45722		2	94.719
Z23		2	94.719
Z46090		2	95.861
Z26268		3	0	3	2139321
Z10927		3	2.3	3	2050561
Z9408		3	2.3	3	2073305
Z11244		3	2.3	3	2089875
Z27340		3	2.3	3	2100778
Z9011		3	2.3
Z13387		3	3.444	3	491611
Z10735		3	3.444	3	1959816
Z419		3	3.444
Z8492		3	3.444
zSNP31035436	48966980	3	5.749	3	3675460
Z3929		3	5.749
Z872		3	11.634	3	5808615
Z8364		3	11.634
rs3727674		3	11.634
rs3727682		3	13.036	3	7006965
Z15479		3	13.036
Z58493		3	13.036
zSNP39472007	192702717	3	17.369	3	7312070
Z7506		3	17.369	3	7378672
zSNP24579363	48515621	3	18.34	3	7718615
Z1209		3	20.115	3	8293146
Z26507		3	20.115	3	8293386
Z1185		3	21	3	8285557
Z25904		3	22.774	3	9096997
Z10067		3	22.774	3	9099023
Z10538		3	22.774	3	9105775
Z3439		3	31.77
zSNP11774562	48682000	3	33.544	3	12386788
Z15460		3	38.944	3	14132804
Z9843		3	38.944	3	14423138
Z21679		3	38.944	3	15791796
Z51467		3	38.944
gof14		3	38.944
Z6566		3	38.944
zSNP44878434	192814111	3	42.433	3	17626468
Z5623		3	42.433	3	17821453
Z5033		3	42.433	3	18472275
Z8406		3	42.433
Z1140		3	43.839	3	19793548
zSNP28231947	48960692	3	45.947	3	23864737
zSNP28229535	48960740	3	45.947	3	23906800
zSNP39225404	193027247	3	45.947	3	23925333
Z11015		3	45.947	3	24239629
Z5197		3	45.947	3	24324809
Z7419		3	45.947
Z9257		3	45.947
Z10805		3	48.421	3	27325006
Z963		3	48.421	3	28206614
Z20966		3	48.421
zSNP41547748	193040920	3	49.244	3	29984911
zSNP41550486	193041115	3	49.244	3	30039854
zSNP41345959	192878472	3	49.818
zSNP41354020	192878408	3	50.003	3	30651303
zSNP41354255	192878130	3	50.003	3	30663160
Z10934		3	50.003
Z22516		3	50.003
zSNP2374056	48732419	3	50.88	3	32991719
Z7293		3	50.88	3	33691329
Z8680		3	50.88
Z15721		3	52.108	3	33951933
Z25578		3	52.108	3	36899236
Z54890		3	53.336
Z25956		3	54.563	3	41626106
Z23194		3	55.79	3	43263837
Z22555		3	55.79
Z48485		3	62.136
zSNP38176191	192505796	3	63.362	3	51009874
zSNP38174890	192505805	3	63.362	3	51054025
zSNP45307488	192972948	3	63.362	3	52329899
Z25683		3	63.362	3	52454362
zSNP25149741	49008292	3	63.362	3	53139162
zSNP14531781	48890320	3	63.362	3	53411026
zSNP11414968	48882870	3	63.362	3	54237996
zSNP17403558	49070223	3	63.362	3	54614974
Z10964		3	63.362
zSNP37932951	192610568	3	66.726	3	57449430
zSNP25572771	48894699	3	70.288	3	58148094
zSNP38862958	192752639	3	71.752	3	58402866
zSNP37977584	192745979	3	74.312	3	59015959
Z20058		3	77.627	3	59662964
zSNP24045784	48780937	3	80.94	3	60953743
zSNP33821454	192422796	3	87.47	3	60567483
Z9463		3	89.955	3	61154367
zSNP40356505	192873838	3	89.955	3	61191547
zSNP40356599	192873847	3	89.955	3	61193410
Z25778		3	90.676	3	61316040
zSNP7771645	48850351	3	92.84	3	61818411
zSNP21180947	49053355	3	93.034	3	61833303
zSNP40984812	192951293	3	93.716	3	61945781
Z25992		3	95.044	3	62526033
Z8681		3	95.044	3	62579271
Z1191		3	95.044	3	62730151
Z35092		3	95.044
Z20616		3	99.107
Z9356		3	99.107
Z1401		3	99.107
Z6019		3	99.107
Z25964		3	99.107
zSNP22484963	48507074	3	99.107
Z3100		3	99.107
zSNP24600478	49055046	3	99.594	3	63010884
zSNP24600466	49055034	3	99.594	3	63011304
Z25145		4	0	4	3764
Z26129		4	0	19	46867274
Z10983		4	0	19	46892542
Z9496		4	0	19	46950354
Z1505		4	0	19	46976298
Z10354		4	0	19	47024920
Z10066		4	0
Z13639		4	0
Z21686		4	0
Z9324		4	0
Z4025		4	0
Z3219		4	0
zSNP10778544	48458080	4	1.14	4	246782
Z1366		4	1.14
zSNP10773264	48457927	4	1.916	4	386797
Z25645		4	4.62	4	643732
zSNP2562214	48750818	4	5.52	4	1391674
zSNP2559977	48750734	4	5.909	4	1438316
Z5112		4	10.382	4	2032329
Z5095		4	10.382
Z48690		4	10.382
zSNP14607340	48949436	4	11.835	4	2514743
zSNP17143041	49077959	4	12.412	4	2715965
Z13546		4	13.889	4	2778165
Z59828		4	15.366
Z4951		4	16.844	4	3562353
Z20533		4	19.841	4	4289209
zSNP7188556	48866195	4	24.415	4	5212968
zSNP40997482	192464532	4	28.788	4	6055977
zSNP44841824	192564822	4	31.045
zSNP44843802	192564578	4	31.239
zSNP4639512	48667407	4	32.707	4	6816396
Z7191		4	32.707	4	7142386
Z21636		4	32.707
zSNP23725026	48482854	4	33.096	4	6900712
zSNP23724040	48482869	4	33.387	4	7029460
zSNP23722879	48482523	4	33.777	4	7053479
zSNP23722300	48482864	4	33.777	4	7063903
Z11250		4	36.297	4	7466073
Z9750		4	36.297
Z33855		4	36.297
Z7490		4	37.549	4	8062700
Z10164		4	42.688	4	9002195
Z13469		4	42.688	4	9331218
zSNP22555141	48741392	4	43.94	4	10916492
Z3602		4	43.94
Z26519		4	47.273	4	12499816
Z28278		4	49.485
Z7496		4	50.586	4	14535559
Z13652		4	50.586	4	14724627
Z11873		4	51.686	4	16580626
Z27201		4	51.686	4	16580893
Z6503		4	51.686	4	16984140
Z7918		4	51.686
Z26623		4	55.027	4	22871282
Z45710		4	55.027
Z11566		4	56.128	4	19229876
Z11657		4	56.128	4	20097788
Z9667		4	56.128	4	20193491
zSNP18532106	48754123	4	56.128	4	21903463
zSNP18531446	48754107	4	56.128	4	21912107
Z8184		4	56.128	4	23697351
Z6977		4	56.128	4	24971291
Z14970		4	56.128	4	27097288
Z22525		4	56.128
Z49626		4	56.128
Z31441		4	56.128
Z12002		4	56.128
zSNP13755521	48832009	4	56.908	4	24893871
zSNP9074561	48806793	4	57.005	4	26878750
zSNP9071902	48807196	4	57.005	4	26926457
zSNP9070279	48807167	4	57.102
zSNP28788622	48661427	4	57.297	4	29035186
zSNP28788618	48661436	4	57.297	4	29035255
zSNP35087673	255571413	4	67.657	4	58239035
zSNP35087240	192675953	4	67.657	4	58281937
Z1416		4	67.657	4	58297650
Z42859B		4	73.121
Z984		4	74.437	4	60261259
Z3275		4	74.437
Z25562		4	84.579	4	62043333
Z26510		4	87.248
zSNP31334414	49075899	4	88.565	4	61329803
zSNP31334116	49075898	4	88.565	4	61333262
Z6916		5	0	5	173206
Z20148		5	0	5	191432
Z15414		5	0	5	790652
Z7223		5	0	5	859943
Z9109		5	0
Z20480		5	0
Z896		5	0
Z9106		5	0
zSNP44240786	192898726	5	1.142	5	1658616
Z9969		5	1.142
Z3863		5	1.142
zSNP44237693	192898675	5	1.335	5	1736997
Z6132		5	6.372	5	2403221
Z3902		5	6.372	5	2888621
Z25975		5	11.393	5	4109682
zSNP26201404	48753839	5	13.865	5	4285643
Z26226		5	13.865	5	5118039
Z28636		5	13.865
zSNP27906196	48584541	5	20.842	5	6157724
Z5260		5	21.719	5	7380068
Z36259		5	21.719
Z10663		5	22.596	5	8875624
Z7315		5	23.473
Z8921		5	24.351	5	8613939
Z25341		5	26.106	5	9572441
zSNP21437134	48595372	5	26.106	5	9596124
zSNP21437482	48595439	5	26.106	5	9602655
zSNP32244907	49012182	5	26.69	5	10055590
zSNP32245505	49012005	5	26.787	5	10087390
zSNP32247720	49013254	5	27.078	5	10296717
Z31340		5	30.552
Z12085		5	30.552
zSNP8217837	48849239	5	34.023
zSNP8217648	48849213	5	34.023
zSNP14337059	48772165	5	34.315	5	14982620
Z15703		5	35.432	5	16575063
Z10665		5	35.432	5	16582524
Z26502		5	35.432	5	19143504
Z50429		5	35.432
Z50384		5	35.432
Z10456		5	37.674	5	20839022
Z14895		5	38.791	5	21334497
zSNP25096546	48490341	5	38.791	5	22427926
zSNP25094438	48490309	5	38.791	5	22497567
zSNP1728342	48470805	5	41.951	5	25800705
Z22523		5	41.951
Z42819B		5	42.905
zSNP28977492	48972045	5	44.333	5	27708089
Z20951		5	44.333	5	27738988
Z14077		5	44.333	5	29368646
zSNP14744500	48608898	5	46.394	5	29661175
Z26435		5	48.555	5	30933431
Z647		5	48.555	5	31690153
zSNP38933719	192866878	5	48.555	5	31703332
Z20915		5	48.555	5	32129188
Z13833		5	48.555	5	32217266
Z21461		5	48.555
Z7339		5	48.555
Z46558		5	48.555
zSNP20981046	48660624	5	48.847	5	32185513
zSNP20986702	48660708	5	49.138	5	32316036
zSNP20986728	48660604	5	49.138	5	32316419
Z25627		5	51.156
Z3193		5	51.156
Z4760		5	53.174	5	36316818
Z3334		5	53.174	5	37024427
Z4246		5	53.174	5	37699905
zSNP2927251	48808361	5	53.174	5	39534996
Z8122		5	53.174	5	40140866
Z6981		5	53.174	5	40894083
Z26532		5	53.174	5	42765119
Z22309		5	53.174	5	43878089
Z21057		5	53.174
Z6094		5	53.174
Z9028		5	53.174
Z13866		5	53.174
Z55707		5	53.174
zSNP2923912	48808156	5	53.271	5	39592680
zSNP14527049	48697105	5	53.271	5	44453011
zSNP27415142	48960192	5	54.936	5	46626084
Z13641		5	54.936	5	46639860
zSNP27415808	48960170	5	54.936	5	46639868
Z14437		5	56.36	5	50227457
Z7428		5	56.36
Z24302		5	57.783	5	50995709
Z7685		5	57.783	5	51800641
Z1167		5	57.783	5	52049362
Z58519		5	57.783
Z55107		5	57.783
Z25423		5	59.207	5	52428668
zSNP42952098	192637860	5	59.207	5	53252647
Z3516		5	61.069	5	58050349
Z5538		5	61.069	5	58780479
zSNP23570776	48502179	5	61.069	5	58914826
zSNP23571551	48502349	5	61.069	5	58930486
Z15211		5	61.069	5	58956620
zSNP40815724	192517884	5	63.627	5	62349971
Z3804		5	64.485	5	62599629
Z59810		5	65.343
Z379		5	66.201
Z6880		5	67.059	5	65652971
zSNP10892624	48703504	5	67.059	5	65778359
zSNP27678257	49030155	5	67.448	5	65878481
zSNP27673142	49030172	5	67.739	5	66003759
Z3763B		5	69.703
zSNP44933950	192814441	5	76.74	5	70048162
Z26127		5	76.74	5	70603833
zSNP20781203	48732023	5	77.715	5	70322781
zSNP20779658	48732385	5	77.715	5	70364055
Z23075		5	82.193	5	71382358
Z14972		5	82.193	5	71447049
Z4299		5	82.193	5	71478806
zSNP26207311	192663081	5	82.193	5	71628285
Z11632		5	82.193
zSNP26208568	49002389	5	82.582	5	71662079
zSNP35295726	193001248	5	82.874	5	71792657
zSNP35292789	193001113	5	83.438	5	71878954
zSNP22339029	48566289	5	85.083	5	72372244
zSNP22338824	48566220	5	85.083	5	72381157
zSNP22336155	48565834	5	85.86	5	72463849
Z24323		5	91.431	5	73236890
Z1454		5	98.556
Z13442		5	99.885	5	74042098
Z22152		5	101.214
Z46539		5	101.214
Z26644		5	102.543
Z62841		5	105.235
Z11311		5	105.235
Z14836		5	105.235
Z14759		5	105.235
Z13304		5	106.563	5	75036429
Z7318		5	106.563	5	75267569
Z8003		5	106.563	5	75423917
zSNP33230750	192418094	5	106.563	5	75434611
Z9435		5	106.563	5	75572832
Z1677		5	106.563	5	75650607
Z10827		5	106.563
Z9022		5	106.563
Z9185		5	106.563
Z50839		5	106.563
Z46786		5	106.563
gof22		5	106.563
Z22208		5	107.707
Z27237		5	108.846	5	75313220
Z24235		6	0	6	59432
Z1265		6	0	6	94282
Z10615		6	0	6	95046
Z14038		6	0
Z8447		6	0
Z8367		6	0
Z15448		6	0
Z25952		6	0
Z13328		6	1.144	6	164628
Z25602		6	1.144	6	247264
Z8245		6	1.144	6	252649
Z7303		6	1.144
Z55485		6	3.448
Z10657		6	5.754	6	475799
Z10479		6	6.898
Z43108		6	6.898
gof26		6	6.898
Z6645		6	6.898
Z13275		6	8.043	6	737612
Z14074		6	8.043	6	902305
Z9254		6	8.043	6	993502
Z10396		6	8.043
Z55458		6	8.043
Z25691		6	9.187	6	1007178
Z15493		6	9.187	6	1027731
Z8229		6	9.187	6	1059389
Z59546		6	9.187
Z6330		6	10.331	6	1167585
Z14110		6	10.331	6	1580043
Z11276		6	10.331	6	1810265
Z9417		6	10.331	6	2169641
Z35796		6	10.331
Z30432		6	10.331
Z11478		6	10.331
Z1701		6	10.331
Z20411		6	12.637
Z6523A		6	14.943
zSNP44379880	193057167	6	16.088	6	3631388
zSNP44376804	193057188	6	16.767	6	3817035
Z11466		6	16.767	6	3963706
Z8342		6	18.845
Z880		6	18.845
zSNP14388048	255571451	6	19.538	6	4621582
Z22467		6	19.538
zSNP9246744	48499103	6	20.109	8	30381444
zSNP6678750	48709027	6	20.109
Z59696		6	22.025
Z15771		6	22.025
Z7624		6	22.025
Z27152		6	22.025
Z3011		6	22.025
Z26626		6	23.939	6	6468801
Z6907		6	23.939	6	6481478
Z9870		6	23.939	6	6772990
zSNP11636888	48839006	6	23.939	6	6831643
Z10141		6	23.939
Z13556		6	24.545	6	7595856
Z17212		6	24.545
Z17402		6	25.149	6	9648806
zSNP24498123	48492547	6	27.563	6	8294927
zSNP24498125	48492631	6	27.563	6	8295003
Z7647		6	27.563	6	8330091
zSNP24505352	48492700	6	27.563	6	8553656
Z6601		6	27.563	6	9992061
Z8709		6	27.563	6	10360897
Z14847		6	27.563	6	10678782
Z14050		6	29.286	6	12462573
Z51458		6	29.286
Z17248		6	29.286
Z9738		6	34.799	6	14539785
zSNP4921283	48751907	6	38.346	6	15503844
zSNP4919806	48751729	6	38.346	6	15552993
Z20932		6	38.346	6	16076114
Z20381		6	38.346
Z27076		6	42.09	6	19523206
Z13538		6	42.09	6	28327079
Z15259		6	42.09	6	28327079
Z25150		6	42.09
zSNP11262207	48534784	6	43.313	6	32388711
zSNP46308892	192821815	6	43.995	6	35139546
Z10183		6	44.454	6	35708421
zSNP31336362	48976545	6	45.371	6	37463137
Z793		6	45.371	6	37659546
Z11919		6	45.371	6	39520305
Z7248		6	45.371	6	40010408
Z24177		6	45.371	6	40317797
Z7024		6	45.371
zSNP31340909	48976523	6	45.853	6	37557090
Z22745		6	48.291	6	42120566
Z265		6	50.733
Z4761		6	53.178	6	44969828
zSNP41925254	192633974	6	55.625	6	48233047
zSNP6051060	48489427	6	57.263	6	48887251
Z4950		6	57.993	6	49475685
Z1050		6	58.722	6	49683638
Z25343		6	58.722	6	49760755
zSNP42010998	192716223	6	58.722	6	49853257
zSNP42011977	192716224	6	58.722	6	49899635
Z13614		6	67.16	6	53796963
Z41622		6	67.16
zSNP39017619	192942334	6	72.569	6	55328347
zSNP26974413	48951868	6	73.837	6	55843189
zSNP40940545	192876504	6	75.501	6	56472868
Z44902		6	75.501
Z42795B		6	75.501
zSNP40941094	192876478	6	76.083	6	56507177
Z3581		6	83.212	6	57931223
Z1461		6	83.212	6	58109924
Z20207		6	83.212
Z9230		6	83.212
Z9679		6	83.212
Z45074		6	83.212
Z99204		6	85.514
Z3368		6	86.657	6	58553992
Z26321		6	86.657	6	58688747
gof20		6	87.8
Z10339		6	87.8
Z21489		6	88.943	6	59356521
Z50320		6	88.943
Z4297		6	90.086	6	59426188
Z1138		6	90.086
Z48647		6	90.086
Z13952		6	91.23	6	59494879
Z1680		6	91.23	6	59537680
Z21901		6	91.23
gof2		6	92.368
Z8145		7	0	7	25358
Z7479		7	0	7	362005
Z9068		7	0	7	422074
Z1224		7	0	7	473171
Z7244		7	0	7	505572
Z11359		7	0	7	730004
Z8495		7	0	7	771101
Z8213		7	0
Z191		7	0
Z20421		7	0
Z7555		7	0
Z8536		7	0
Z6523B		7	0
Z177		7	0
zSNP25703240	48823700	7	3.467	7	2530565
zSNP42486915	192523306	7	3.467	7	2811268
zSNP42487850	192523440	7	3.467	7	2890234
zSNP27525239	48541704	7	3.467	7	3037490
zSNP26184269	49014128	7	3.953	7	3814332
zSNP32576537	48564792	7	7.914	7	6307869
Z53104		7	7.914
Z10785		7	7.914
Z15711		7	7.914
zSNP9698140	48784945	7	11.565	7	7983146
zSNP38886253	192452691	7	12.436	7	8452034
zSNP47613733	192798014	7	13.804	7	9158744
zSNP47614873	192797954	7	14.095	7	9236605
zSNP10197811	48892765	7	21.278	7	11659725
zSNP10199029	48893319	7	21.278
zSNP10198852	48893188	7	21.278
zSNP22375627	48833408	7	21.375	7	11714462
zSNP22375609	48833394	7	21.375	7	11714598
zSNP10201812	48893367	7	21.862	7	11762489
Z8252		7	24.098	7	12510928
Z1206		7	24.844	7	12975631
Z12005		7	25.59
zSNP44206215	192781555	7	26.337	7	13539975
Z17295		7	27.893	7	13982713
Z14888		7	27.893	7	14207556
zSNP8611582	48523906	7	27.893
zSNP8613827	48523999	7	28.073	7	14187078
Z11085		7	33.355	7	17582093
Z55260		7	33.355
Z24127		7	34.636	7	17093985
Z3668		7	34.636	7	19086024
Z30268		7	34.636
zSNP20754345	48663668	7	35.917	7	20788180
Z27172		7	35.917	7	21170621
Z14911		7	35.917	7	22238157
Z24125		7	35.917	7	22239352
Z17420		7	35.917	7	22634015
Z9133		7	35.917
Z15412		7	35.917
Z23324		7	35.917
zSNP6756349	48771098	7	36.208	7	21250255
zSNP6755109	48771377	7	36.208	7	21276087
zSNP6754408	48771445	7	36.208	7	21292349
zSNP6754135	48771305	7	36.208	7	21299419
zSNP6753075	48771183	7	36.208	7	21321630
zSNP9831146	48769920	7	36.208	7	21355016
zSNP9833109	48770601	7	36.208	7	21396433
zSNP9833238	48770234	7	36.208	7	21397785
zSNP9831149	48770013	7	36.208
zSNP21110683	48897947	7	36.988	7	22360084
zSNP21110500	48897970	7	36.988	7	22366827
Z7109		7	38.435	7	23293679
Z11052		7	38.435	7	23565204
Z8889		7	38.435	7	23590622
Z25819		7	38.435	7	23756416
Z4999		7	38.435	7	24462499
Z13253		7	38.435	7	24610260
Z24010		7	38.435	7	25312506
Z10441		7	38.435	7	25639971
Z57720		7	38.435
zSNP23323478	48484118	7	39.882	7	26498336
Z11660		7	39.882	7	29395952
Z3057		7	39.882
Z23218		7	40.809	7	28638709
Z24045		7	40.809	7	28639008
Z15270		7	40.809	7	28885182
Z50323		7	40.809
zSNP32869130	49000680	7	42.669	7	30839880
Z8693		7	42.669	7	31632134
Z3445		7	42.669	7	33347854
Z11894		7	42.669	7	33664501
zSNP32868063	49001015	7	42.669
zSNP8748913	48607311	7	45.428	7	34903030
Z21519		7	45.428	7	35206087
Z6861		7	45.428	7	35373637
Z9521		7	45.428
zSNP8750727	48608265	7	45.525	7	34935283
zSNP8756710	48607335	7	45.816	7	35030505
zSNP8758187	48608092	7	45.816	7	35056003
Z7069		7	46.621	7	35858254
Z25576		7	46.621	7	38241874
Z8975		7	46.621	7	38502255
Z11545		7	46.621	7	39820131
Z22244		7	46.621
Z58779		7	46.621
Z30222		7	46.621
Z1713		7	46.621
zSNP3590410	48544263	7	50.652	7	43676841
zSNP3590377	48544247	7	50.652	7	43677231
zSNP3588060	48544211	7	50.652	7	43717774
zSNP3587988	48544207	7	50.652	7	43718294
Z11625		7	50.652	7	43744626
Z8216		7	53.669	7	46229353
Z9804		7	53.669	7	47477009
Z10487		7	53.669
Z22040		7	53.669
Z5467		7	53.669
zSNP28489838	48907842	7	63.531	7	53987891
zSNP28492861	48907212	7	63.531	7	54044279
zSNP28493991	48907086	7	63.531	7	54072342
zSNP23720560	48562807	7	63.531	7	56498903
Z20576		7	63.531	7	56805121
zSNP24152454	48457123	7	63.531	7	56938807
zSNP24154594	48457315	7	63.531	7	56989283
zSNP24157085	48457609	7	63.531	7	57063697
zSNP3318523	48535698	7	63.531	7	58029954
zSNP3320502	48535688	7	63.531	7	58062360
zSNP3320517	255571320	7	63.531	7	58062977
zSNP3321184	255571354	7	63.531	7	58085254
zSNP4961520	48548214	7	63.531	7	60835912
zSNP4961527	48548216	7	63.531	7	60836011
Z6852		7	63.531	7	64499133
zSNP23841781	48716134	7	63.531	7	65079443
Z9869		7	63.531	7	66137194
Z20715		7	63.531
Z7958		7	63.531
Z8540		7	63.531
Z33864		7	63.531
zSNP44198908	192531931	7	69.762	7	67237782
zSNP44201371	192532000	7	69.956	7	67125810
zSNP34989909	192919709	7	70.247	7	67930500
zSNP44487360	192563144	7	71.713	7	67327656
rs3728120		7	71.713	7	67332655
Z1239		7	71.713	7	69090895
Z13729		7	82.846	7	70018484
Z1535		7	82.846
Z13880		7	85.167
Z13936		7	87.488
zSNP3002567	48740842	7	92.186	7	73615194
zSNP3002560	48740840	7	92.186
Z9323		7	94.483	7	73964370
Z7875		7	94.483	7	74036635
Z5563		7	97.953	7	76343796
Z10367		7	97.953
Z26646		7	100.255	7	74058405
Z8218		7	100.255	7	75021147
Z7549		7	100.255	7	76895012
Z11982		7	100.255	7	76913560
Z55009		7	100.255
Z25566		7	102.56	7	74993623
Z10451		7	102.56	7	76951431
Z7422		7	102.56
Z26475		7	103.704	7	74951665
Z13834		7	103.704	7	77053744
Z10780		7	103.704	7	77118839
Z26077		7	103.704	7	77270565
Z26684		7	103.704
Z22628		7	103.704
Z10281		7	103.704
Z11122		7	103.704
Z13789		7	103.704
Z46752		7	104.846
Z11383		8	0	8	356606
Z8474		8	0	8	411576
Z11922		8	0	8	442790
Z1634		8	0	8	466905
Z11641		8	0
Z13288		8	0
Z13360		8	0
Z20106		8	0
Z1637		8	0
Z53922		8	0
Z48406		8	0
Z140		8	0
Z10731		8	2.3
Z20180		8	3.443	8	1587624
Z11623		8	4.586
Z17338		8	5.729	8	1834114
Z17388		8	5.729
zSNP47707307	192545977	8	9.209	8	2697376
zSNP26602583	48794470	8	9.499	8	2789904
Z8770		8	11.77
Z44909		8	14.04
zSNP24278966	48669149	8	15.169	8	4226853
zSNP24277263	48669331	8	15.266	8	4288071
zSNP4444961	48546880	8	16.93	8	4646591
Z7819		8	22.853	8	6792682
zSNP9586135	48870387	8	22.853	8	7446030
Z59658		8	23.752
Z49543		8	23.752
zSNP37987809	192932976	8	26.456	8	9299228
zSNP344271	48526000	8	26.65	8	9541670
zSNP18119171	48494289	8	26.748	8	9642908
Z987		8	27.43	8	10180688
zSNP46996447	192794811	8	27.43	8	10554658
zSNP46997903	192794853	8	27.43	8	10591469
zSNP32436560	48945704	8	27.818	8	11813699
Z11001		8	29.966
Z13412		8	32.114	8	15012090
zSNP45709086	192974529	8	32.831	8	15206594
zSNP31705482	48999100	8	33.807	8	15743876
zSNP31708937	48999061	8	33.807	8	15810705
zSNP31709631	48998683	8	33.807	8	15822304
zSNP31710675	48999299	8	33.807	8	15854175
Z11148		8	34.587	8	16413679
zSNP36122886	193007333	8	34.587	8	17170228
Z22270		8	34.587
Z10868		8	36.591	8	17707802
Z15236		8	36.591	8	17724966
Z14801		8	36.591	8	17810710
Z9006		8	36.591	8	20088469
Z22483		8	36.591
Z57769		8	36.591
Z43521B		8	36.591
Z21465		8	36.591
zSNP13825320	48655938	8	38.596	8	22372074
Z5081		8	38.596	8	23430673
Z1569		8	38.596
Z19637		8	38.596
zSNP13826145	48656032	8	38.764	8	22350394
zSNP13825904	48656017	8	38.764	8	22356055
zSNP3955372	48626300	8	39.349	8	23704714
zSNP3955451	48626305	8	39.349	8	23705329
zSNP24206352	49056108	8	39.64	8	23836330
Z24229		8	39.64	8	26749794
Z11946		8	39.64	8	28978860
Z10121		8	39.64
Z13565		8	39.64
zSNP24206608	49056053	8	39.641	8	23830617
zSNP24202765	49056123	8	39.641	8	23911370
Z24527		8	39.641	8	24512185
Z24317		8	39.641	8	27578344
Z14538		8	39.641	8	29068559
zSNP2490194	48602220	8	39.641	12	6672438
Z21315		8	39.641
Z10546		8	39.641
Z6764		8	39.641
Z48421		8	39.641
zSNP38327811	192506158	8	40.225	8	25127972
zSNP38328460	192506135	8	40.225	8	25148642
zSNP20040038	48541464	8	40.225	8	25944489
zSNP20040365	48541484	8	40.225	8	25950374
Z27391		8	40.914	8	30129270
zSNP9248421	48499051	8	41.602	8	30428437
Z11237		8	41.602
Z3083		8	41.602
Z25335		8	43.582	8	34268606
gof13		8	43.582
Z25355		8	43.582
Z6867		8	44.079	8	34897917
zSNP4945209	48620964	8	44.079	8	36729027
zSNP4945163	48620961	8	44.079	8	36729220
zSNP4943114	48620726	8	44.079	8	36790997
Z11948		8	44.079	8	37072481
Z21115		8	44.079	8	39738548
Z25243		8	44.079	8	43331061
Z53446		8	44.079
Z48613		8	44.079
zSNP38702006	192451411	8	44.468	8	41981326
zSNP15740674	48958705	8	44.663	8	42459506
zSNP15740271	48958715	8	44.663	8	42470931
zSNP38042930	192610891	8	45.638	8	44683584
Z7130		8	48.097	8	45593821
Z14025		8	48.097	8	45641083
Z25475		8	48.097	8	45671918
Z13984		8	48.097	8	45694950
Z26135		8	48.097	8	46228157
zSNP43573579	192809356	8	48.097	8	46941462
Z7370		8	48.097
Z20113		8	48.097
Z789		8	48.098	8	45579153
zSNP36925607	192495999	8	48.292	8	47214859
zSNP43862600	193053661	8	48.778	8	47860890
zSNP23282847	48595677	8	50.049	8	48566572
zSNP23285229	48595647	8	50.049	8	48653438
zSNP43207740	192963432	8	50.243	8	48874913
zSNP43207934	192963471	8	50.243	8	48900382
zSNP43208065	192963454	8	50.243	8	48905601
zSNP47274310	192575810	8	51.514	8	49312782
zSNP47274302	192575758	8	51.699	8	49312859
Z14670		8	53.98	8	50484893
Z14886		8	53.98	8	50615599
Z1052		8	62.169	8	52136856
Z9279		8	64.454	8	52524080
zSNP11380901	49034453	8	64.454	8	52543351
Z21390		8	76.579
Z14917		8	78.877	8	54928043
Z25853		8	78.877	8	55456840
Z3885		8	78.877
Z35081		8	78.877
Z28258		8	80.019
Z23039		8	80.019
Z10929		8	82.317
Z10048		8	83.46	8	55981430
Z27113		8	84.602	8	55586711
Z22307		8	84.602	8	55636798
Z10337		8	84.602	8	55674786
Z7856		8	84.602	8	55680052
Z7671		8	84.602	8	55743191
Z4637		8	84.602	8	55750972
Z99330		8	84.602
Z4077		8	84.602
Z6058		8	84.602
Z40001		8	84.602
Z29624		8	84.602
Z9224		9	0	9	469289
Z1322		9	0
Z20860		9	0
Z22173		9	1.144
Z640		9	1.144
Z3651		9	3.447	9	1180419
Z24158		9	3.447	9	1235176
Z8348		9	3.447
Z59793		9	3.447
Z1777		9	3.447
rs3728206		9	3.447
Z13450		9	8.12	9	1383229
Z10130		9	9.263
Z562		9	11.565	9	1728153
zSNP25309941	48779487	9	13.866	9	2178045
Z13289		9	13.866	9	2187593
zSNP25311562	48779751	9	15.726	9	2239826
zSNP28137340	48931626	9	18.485	9	2866358
zSNP28137046	48931736	9	18.582	9	2874255
zSNP28136781	48931596	9	18.582	9	2878725
zSNP28135682	48931678	9	18.582	9	2908198
zSNP35306273	192594649	9	18.971	9	2967081
zSNP35305929	192594766	9	18.971	9	2994082
zSNP9147817	48694550	9	21.129	9	3410239
Z15449		9	24.189	9	4186956
Z47923		9	24.189
zSNP18772533	49046925	9	34.287	9	6738895
Z4673		9	38.285	9	8391299
Z3124		9	42.283
zSNP1184239	48436748	9	43.584	9	10669327
Z25385		9	43.584	9	10750214
Z25375		9	44.376	9	11553196
Z6337B		9	44.376
zSNP4932762	48688752	9	45.561	9	12504264
zSNP4932288	48688725	9	45.561	9	12514093
Z5080		9	46.35	9	13466524
Z4168		9	46.35	9	13714102
zSNP11339935	48626473	9	47.138	9	14330553
zSNP11342337	48626542	9	47.138	9	14380613
Z25549		9	47.138	9	18364329
zSNP22782309	48909121	9	47.332	9	16902790
zSNP26546282	48784060	9	47.624	9	17590932
zSNP26546291	48784064	9	47.624	9	17591010
zSNP16498682	255571226	9	47.721	9	17764306
zSNP16498714	48778977	9	47.721	9	17764830
Z9439		9	49.718	9	25446964
Z7813		9	49.718	9	26848786
Z1660		9	49.718	9	27409836
zSNP24437105	49004514	9	50.713	9	31601830
Z24581		9	50.713	9	31666962
Z99111		9	50.713
zSNP24436263	49004561	9	50.81	9	31584722
zSNP24437143	49004498	9	50.81	9	31602118
zSNP24439537	49004372	9	50.81	9	31644618
zSNP27421319	48712339	9	50.81
Z559		9	51.866
Z45039		9	51.866
Z6574		9	52.921	9	37146674
Z13486		9	52.921
Z15047		9	55.043	9	38338833
Z20327		9	55.043	9	38429186
Z42669		9	55.043
Z1273		9	57.164	9	39094847
Z14949		9	60.365	9	44350188
Z20031		9	60.365
Z8363		9	60.365
Z99013		9	62.487
zSNP10032518	255571003	9	64.61	9	46682715
zSNP10032476	48866407	9	64.61	9	46683856
Z10789		9	65.335	9	47703606
zSNP2097998	48747139	9	66.787	9	48002880
zSNP2096182	48747153	9	66.787	9	48061322
zSNP34542914	192483888	9	67.176	9	48529187
zSNP34542105	192483840	9	67.176	9	48549768
zSNP33854487	192719272	9	68.742	9	49549851
zSNP33853297	192719166	9	68.838	9	49652624
Z6336		9	73.114	9	50770584
Z58216		9	73.114
Z7807		9	73.114
Z4410		9	74.496	9	51563277
Z10166		9	75.878	9	52129666
Z49814		9	77.26
Z7564		9	83.023	9	54745898
zSNP11510526	49068593	9	84.402	9	55806446
zSNP11510510	49068590	9	84.402	9	55806915
Z27151		9	85.358	9	55986864
Z22141		9	85.358
zSNP2455796	255571184	9	87.274	9	56904211
Z14658		9	87.274	9	56956497
Z9240		9	87.274	9	57140748
Z11702		9	87.274
Z46535		9	87.274
Z4577		9	87.274
Z8542		9	87.274
Z30408		9	87.274
Z14203		9	88.416	9	57609127
Z1566		9	90.709	2	26198484
Z1270		9	90.709	9	57915331
Z854		9	90.709	9	57946453
Z916		9	90.709	9	58120827
Z13221		9	90.709	9	58120827
Z1227		9	90.709
Z7001		9	90.709
Z14488		9	90.709
Z24167		9	90.709
Z1820		9	90.709
Z106		9	90.709
Z744		10	0	10	78825
Z25752		10	0	10	111462
Z22661		10	0	10	120044
Z10279		10	0	10	205698
Z7123		10	0	10	253541
Z6648		10	0	10	256647
Z7810		10	0	10	260984
Z1450		10	0	10	304572
Z9208		10	0	10	348020
Z58870		10	0
Z54372		10	0
Z8988		10	0
Z50395		10	0
Z22928		10	3.479
Z10251		10	3.479
Z14930		10	5.727	10	1099257
zSNP39992745	192945160	10	7.976
Z355		10	8.919
Z7262		10	9.863
Z8146		10	21.609	10	3590618
Z13632		10	22.552	10	3908910
zSNP8948622	48863916	10	26.36	10	4935829
zSNP30963522	48963863	10	28.818	10	8120191
zSNP12103134	48876775	10	29.5	10	8592696
zSNP32428677	49000166	10	30.574	10	5823423
zSNP2367667	48668812	10	31.158
zSNP2367661	48668811	10	31.158
zSNP2367233	48668751	10	31.158
zSNP23451890	48486832	10	33.22	10	7038772
zSNP9420600	48486529	10	33.317	10	7116095
zSNP9420605	48486566	10	33.317	10	7116310
zSNP23039987	48598733	10	34.686	10	7463193
zSNP23040034	48598747	10	34.686	10	7463631
zSNP30346168	48918906	10	35.76	10	8767560
zSNP30348308	48918915	10	36.052	10	8816992
zSNP8366499	48775380	10	37.816	10	9821705
Z13685		10	37.816	10	9831103
zSNP8364709	48775003	10	37.816	10	9864870
Z8318		10	37.816	10	9898255
Z3835		10	37.816
Z25783		10	37.816
zSNP19190706	48705644	10	38.4	10	10283288
zSNP29311279	48961751	10	38.887	10	10925396
zSNP48009036	192661050	10	39.081	10	13203333
Z22422		10	40.56
Z6390		10	41.055	10	18059275
zSNP2812589	48739860	10	41.055	10	19026369
zSNP2811815	48739782	10	41.055	10	19042288
zSNP2810792	48739446	10	41.055	10	19067438
Z9328		10	41.638	10	22510825
Z33831		10	41.638
Z10384		10	41.638
Z45014		10	41.638
zSNP7207399	49025120	10	42.22	10	25401816
zSNP26654508	48435709	10	43.576	10	27987487
zSNP26655158	48435835	10	43.576	10	28007120
Z25936		10	43.576	10	29962002
Z25833		10	43.576	10	30125626
zSNP27824571	48841894	10	44.243	10	28746178
Z10765		10	45.411	10	30388179
Z531		10	45.411	10	32791890
Z11602		10	45.411	10	33778436
Z11911		10	45.411	10	33891589
Z8705		10	45.411
Z23989		10	45.411
Z11229		10	47.758
Z36296		10	50.104
zSNP37604015	192931513	10	51.272	10	36565947
zSNP37604121	192931543	10	51.272	10	36572634
Z53734		10	51.272
Z14823		10	51.272
zSNP2744000	48506911	10	52.346	10	37726198
zSNP44712271	193058577	10	53.322	10	38464041
Z6183		10	53.322	10	38912127
zSNP42111247	192768927	10	53.419	10	38525241
zSNP42113817	192769027	10	53.516	10	38610848
zSNP12797336	49069852	10	53.905	10	39134160
zSNP12795401	49069671	10	53.905	10	39176174
zSNP12795255	49069601	10	53.905	10	39179586
zSNP11111176	48795027	10	54.002	10	39324638
zSNP11110773	48795096	10	54.099	10	39331313
Z13219		10	54.977	10	39731237
zSNP26437938	49029604	10	54.977	10	39828534
zSNP9314471	48856834	10	61.645	10	41688478
zSNP9312808	48856844	10	61.645	10	41744573
Z6992		10	61.645
Z17219		10	61.645
zSNP2980939	48673914	10	61.836	10	42106758
Z15444		10	76.963	10	45977059
Z10647		10	76.963	10	46267756
Z7088		10	76.963	10	46346050
Z25453		10	76.963	10	46420426
Z15837		10	76.963	10	46466154
Z1296		10	76.963	10	46499947
Z12080		10	76.963	10	46548409
Z9436		10	76.963
Z9069		10	76.963
Z55828		10	76.963
Z44989		10	76.963
Z10143		10	76.963
Z8249		10	76.963
Z44936		10	76.963
Z25935		11	0	11	233433
Z8449		11	1.14	11	856
Z27380		11	1.14	11	1107
Z1266		11	1.14	11	52713
Z1653		11	1.14	11	53018
Z17408		11	1.14	11	144117
Z10215		11	1.14	11	243459
Z1445		11	1.14	11	318039
Z22552		11	1.14
Z9192		11	1.14
Z22084		11	1.14
Z30478		11	1.14
Z10919		11	3.446	11	742091
Z11129		11	4.589
Z15538		11	4.589
Z7156		11	5.733	11	1320142
zSNP31053620	48703975	11	5.733
Z3362		11	8.85
zSNP35056689	192844485	11	13.034	11	2685574
zSNP45546120	192538098	11	15.195	11	3682260
zSNP45619759	192974216	11	15.487	11	3783851
zSNP45620230	192974237	11	15.487	11	3800218
Z8214		11	15.487	11	3925109
zSNP32319970	49016150	11	16.758	11	4076537
zSNP32320839	49016435	11	16.855	11	4100701
zSNP8619392	48754874	11	17.05	11	4213991
zSNP25086763	48665595	11	20.201	11	5252323
zSNP12245679	48711652	11	21.262	11	5423975
zSNP12241475	48711602	11	22.041	11	5558510
zSNP39966272	192622173	11	25.809	11	6529092
zSNP25576662	48656321	11	26.883	11	6880680
zSNP25574146	48656425	11	26.98	11	6978578
zSNP25573974	48656466	11	27.174	11	6992455
Z10142		11	33.834	11	10820720
Z22038		11	33.834
Z27263		11	38.036	11	12100697
Z10464		11	38.036	11	13753958
zSNP31535717	48449209	11	38.036	11	14047172
zSNP31534883	48449269	11	38.036	11	14068859
zSNP31531564	48449284	11	38.036	11	14170408
zSNP13980922	48489184	11	38.036	11	14816393
zSNP13980915	48489187	11	38.036	11	14816513
Z24296		11	38.036	11	17127821
Z26535		11	38.036	11	18232209
Z49782		11	38.036
Z40946		11	38.036
Z22766		11	38.036
Z13244		11	38.036
Z22355		11	38.036
Z3714		11	38.036
Z3412		11	38.036
Z25289A		11	38.036
zSNP18358372	48942030	11	38.426	11	19684943
zSNP30583708	48594430	11	39.303
zSNP30583704	48594506	11	39.303
zSNP30584219	48594258	11	39.303
zSNP30584216	48594663	11	39.303
Z20709		11	42.085
Z31318		11	42.085
Z22206		11	43.456
Z13935		11	44.826	11	33428053
Z24179		11	44.826	11	34001347
zSNP14302307	48485288	11	47.601	11	35970143
Z868		11	47.796	11	35797022
zSNP14309139	48485669	11	47.796	11	35824900
zSNP14308293	48485584	11	47.796	11	35843820
zSNP14307226	48485466	11	47.796	11	35872604
zSNP14307175	48485460	11	47.796	11	35874673
zSNP14304307	48485422	11	47.796	11	35918030
Z7907		11	47.796	11	35983866
Z4353		11	48.321	11	36980305
zSNP31918133	49045425	11	49.371	11	37584343
zSNP31918209	49045460	11	49.371	11	37585292
Z21025		11	49.371	11	37591740
Z25755		11	49.371	11	37591740
Z21428		11	49.371
Z6337A		11	52
zSNP1563590	48470947	11	52.658	11	38976162
zSNP1564542	48470972	11	52.658	11	38996212
Z8032		11	55.793	11	39518798
Z4221		11	55.793
Z10590		11	57.331	11	40764306
Z7517		11	60.469	11	41378005
zSNP24464527	48565482	11	62.009	11	41993888
zSNP24463862	48565410	11	62.009	11	42013986
Z685		11	63.098	11	42141900
Z11067		11	63.098
zSNP29296675	49007630	11	64.188	11	42857866
Z14534		11	64.188	11	43010268
zSNP29297274	49007425	11	64.284	11	42875877
Z42867B		11	66.565
Z54865		11	68.845
Z11809		11	76.853	11	45520708
Z7022		11	76.853	11	46044889
Z4207		11	76.853	11	46051174
Z3527		11	76.853
Z11504		11	79.131	11	45663580
zSNP31900273	48945425	11	79.131	11	45945451
Z9567		11	79.131	11	46225928
Z8816		11	79.131	11	46282902
Z9873		11	79.131
zSNP31904821	48945400	11	79.321	11	45668298
Z26527		11	80.464	11	46287244
Z8180		11	80.464	11	46289861
Z1590		11	80.464	11	46303290
Z7247		11	80.464	11	46309796
Z25840		11	80.464	11	46313275
Z21385		11	80.464
Z26324		11	80.464
Z11160		11	80.464
Z9933		11	80.464
Z46586		11	80.464
Z25757		12	0	12	18550
Z7136		12	0	12	96584
Z25511		12	0	12	124225
Z4325		12	0	12	135964
Z25336		12	0	12	162506
Z937		12	0	12	162829
Z9251		12	0	12	246355
Z21271		12	0	12	247053
Z25543		12	0	12	288148
Z11079		12	0
Z7409		12	0
Z53950		12	0
Z51471		12	0
Z247		12	0
Z1778		12	0
Z30591		12	0
Z3690		12	4.673	12	2611869
Z22518		12	4.673
Z6264		12	4.673
Z8755		12	4.673
Z10122		12	5.816
zSNP34273550	192838848	12	6.96	12	419020
Z7135		12	6.96	12	447354
Z1176		12	6.96	12	473553
Z9061		12	6.96	12	1093535
Z11611		12	6.96	12	1140471
Z7328		12	6.96
Z9114		12	6.96
Z55125		12	6.96
zSNP37685949	192858107	12	7.34	12	651422
zSNP42996820	192892552	12	20.027	12	3561528
zSNP35664634	193003136	12	20.608	12	3624643
Z99209		12	20.608
Z17321		12	23.041	12	4031872
Z25338		12	26.287
Z6920		12	27.097	12	6276749
Z7042		12	27.097
Z62857		12	27.097
zSNP16591409	48598592	12	29.527	12	7078147
zSNP16595169	48598588	12	29.916	12	7185901
zSNP9519662	48701452	12	29.916	12	7209903
zSNP9520664	48701744	12	29.916	12	7230652
zSNP9523085	48701663	12	30.207	12	7287392
zSNP9526312	48701458	12	30.304	12	7366971
Z13252		12	32.041	12	8137870
Z1473		12	32.622	12	8487498
zSNP9768048	48875887	12	33.202	12	8579439
zSNP44608679	192782764	12	36.462	12	10072440
Z10352		12	36.462
zSNP47255848	255571524	12	41.56	12	14966572
Z15261		12	41.56	12	19613306
Z26278		12	41.56	12	20543029
Z26459		12	41.56	12	23523059
Z10806		12	41.56
Z22103		12	41.56
Z50350		12	41.56
Z35303		12	41.56
zSNP28306887	48983278	12	42.144	12	20389666
zSNP28304365	48983008	12	42.339	12	20443734
zSNP36742410	192438130	12	42.436	12	21248402
zSNP36742450	192437429	12	42.436	12	21248950
zSNP36743065	192437823	12	42.436	12	21270458
zSNP36748710	192437347	12	42.436	12	21457987
zSNP21030401	48723271	12	42.63	12	22140472
zSNP21029364	48723040	12	42.63	12	22159655
zSNP22670321	48909776	12	42.727	12	22461268
zSNP45775693	192819310	12	42.727
Z4373		12	43.491	12	26307361
Z11549		12	43.491
Z8464		12	44.254	12	27836092
Z24244		12	44.254	12	28568111
Z4847		12	44.254	12	29754671
Z11521		12	44.254
Z4188		12	44.254
Z55801		12	44.254
Z54467		12	44.254
Z4397		12	45.018
zSNP24085061	48822817	12	45.018
zSNP24078387	48822276	12	45.212
zSNP24078384	48822275	12	45.212
Z11518		12	45.699	12	32980523
zSNP32723602	48826209	12	45.699
zSNP32723330	48825953	12	45.699
Z15869		12	46.694	12	34137432
Z3801		12	46.694
Z8450		12	48.184	12	36788578
Z21677		12	48.184	12	36822067
zSNP6702940	48690604	12	48.184
zSNP6699974	48690316	12	48.281	12	35624690
Z10445		12	48.768	12	36688433
Z17342		12	48.768	12	37387197
Z11124		12	48.768	12	38930635
zSNP40107187	255571564	12	48.768
Z13218		12	48.768
zSNP4202900	48610363	12	52.438
Z4830		12	54.104	12	40211114
zSNP48114432	192661364	12	54.104
Z34509		12	54.104
Z13276		12	57.066	12	42754489
Z10364		12	57.066
zSNP36297365	192735152	12	57.066
Z6762		12	58.502
Z4499		12	61.413	12	44020041
Z10225		12	61.413	12	44426221
zSNP7641563	48781482	12	61.413
zSNP7637859	48781353	12	61.51
zSNP7637840	48781304	12	61.51
Z1400		12	64.672	12	45222426
zSNP10959975	48773713	12	64.672	15	26537533
zSNP32337536	48552409	12	64.672
zSNP32336793	48552990	12	64.672
zSNP32336637	48552731	12	64.672
Z9021		12	70.547	12	46694179
Z11136		12	70.547	12	48386818
Z6442		12	70.547	12	48802704
Z8886		12	70.547	12	49334243
Z26352		12	70.547	12	49342191
Z7834		12	70.547	12	49348768
Z9416		12	70.547
Z22666		12	71.69	12	48195685
Z57734		12	71.69
Z35784		12	71.69
Z8254		12	73.989	12	49699135
Z25815		12	73.989	12	49833546
Z10601		12	76.289	12	49877471
Z24981		12	76.289	12	50448100
Z1312		12	76.289	12	50568879
Z1358		12	76.289	12	50623877
Z25331		12	76.289	12	50681935
Z55744		12	76.289
Z11903		12	76.289
Z1179		12	76.289
Z9878		13	0	13	3572
Z818		13	0	13	100459
Z6622		13	0	13	182288
Z8317		13	0	13	258369
Z27180		13	0	13	347972
Z7825		13	0	13	398285
Z3664		13	0
Z42720B		13	0
Z1531		13	0
Z28		13	0
zSNP22354463	48817479	13	1.144	13	646899
Z11918		13	3.502	13	945562
zSNP25999191	48999387	13	3.502	13	1041410
Z10513		13	3.502
Z21436		13	3.502
zSNP39208791	192754651	13	9.871	13	2113350
zSNP37299785	192741864	13	12.033	13	2528443
zSNP37301391	192741738	13	12.422	13	2437951
zSNP24615097	48523407	13	13.475	13	2799728
zSNP21258590	48908183	13	14.332	13	3074204
zSNP21258331	48908304	13	14.332
Z8356		13	15.77
zSNP20943465	49046300	13	18.681	13	3814699
Z6104		13	18.681	13	3854298
Z24029		13	18.681
zSNP21138299	48724644	13	19.952	13	4042349
zSNP21138336	48724620	13	19.952
zSNP21140094	48724694	13	20.244	13	4092302
zSNP21140252	48725052	13	20.244
zSNP31420624	48971207	13	24.735	13	5516015
Z48615		13	24.735
zSNP42163716	192770038	13	28.001	13	5963284
zSNP42162075	192769762	13	28.097	13	6037856
Z43620		13	29.382
Z41372		13	31.307
zSNP27061182	48492127	13	33.233	13	8047560
Z20088		13	38.019	13	9720061
Z13571		13	38.019	13	10399071
Z5395		13	38.019	13	11057518
Z15723		13	38.019	13	14557522
Z21657		13	38.019	13	17203838
zSNP28109358	48848413	13	38.019	13	18658282
Z9049		13	38.019	13	18894164
Z15438		13	38.019	13	19489116
Z11536		13	38.019	13	20208729
Z15777		13	38.019	13	21736051
Z22022		13	38.019	13	22685823
Z10070		13	38.019
Z4285		13	38.019
Z54065		13	38.019
Z47593		13	38.019
Z46055		13	38.019
Z35360		13	38.019
Z8051		13	40.999	13	26076988
Z10582		13	40.999	13	26141768
Z14951		13	40.999	13	26206708
Z9995		13	40.999	13	28677579
Z20379		13	40.999	13	29051389
Z13250		13	40.999
Z27140		13	42.468	13	29798258
Z9868		13	43.936	13	33197071
Z21403		13	43.936	13	33952316
Z9423		13	43.936	13	35658640
Z10963		13	43.936	13	36680603
Z5608		13	43.936	13	37062357
Z57768		13	43.936
Z53012		13	43.936
Z19634		13	43.936
zSNP31097760	48521085	13	46.916	13	39728900
zSNP31097775	48521103	13	46.916	13	39729216
zSNP18310438	48721384	13	46.916	13	39814643
zSNP18305290	48721350	13	46.916	13	39910868
zSNP1631707	48727099	13	48.073
zSNP19979240	48710330	13	49.23	13	41944624
zSNP19978965	48710303	13	49.23	13	41955482
zSNP19978929	48710297	13	49.327	13	41956900
zSNP20525718	255571303	13	49.716	13	42398283
Z22194		13	51.355	13	43763179
Z58062		13	51.355
Z11423		13	54.709
Z30251		13	56.348
Z7102		13	57.988	13	45594634
zSNP28484628	48653181	13	59.627	13	46641502
Z24268		13	63.076	13	47052354
zSNP39628741	192757433	13	68.268	13	49380441
zSNP38523405	192695981	13	72.44	13	50265368
Z25327		13	72.44	13	50274694
zSNP38523838	192695787	13	72.44	13	50282999
zSNP38524052	192696087	13	72.63	13	50289505
Z9639		13	79.73	6	59484016
Z11459		13	79.73	13	51869578
Z3626		13	79.73	13	51901669
Z24275		13	79.73	13	53120374
Z1412		13	79.73	13	53236604
Z10488		13	79.73	13	53646076
Z9963		13	79.73	13	53646503
Z4252		13	79.73	13	53842317
Z1496		13	79.73	13	53936589
Z3969		13	79.73	13	54031276
Z10908		13	79.73
Z17233		13	79.73
Z8617		13	79.73
Z99040		13	79.73
Z54039		13	79.73
Z1826		13	79.73
Z9379		13	79.73
Z26149		14	0	14	139567
Z13656		14	0	14	169052
Z6545		14	0	14	218013
Z26152		14	0	14	320502
Z13590		14	0
Z11392		14	0
Z20763		14	0
Z7811		14	0
Z974		14	0
Z1523		14	0
Z14808		14	0
Z17410		14	0
Z62884		14	0
Z59769		14	0
Z55923		14	0
Z9060		14	0
Z13271		14	0
Z1652		14	1.143	14	84890
Z8471		14	1.143
Z24353		14	3.444	14	521666
Z25920		14	3.444	14	543806
Z9857		14	4.587	14	747549
Z7043		14	4.587	14	846417
zSNP39983324	192515039	14	4.587	14	885108
Z20103		14	5.438	14	893775
Z11513		14	5.438
Z5436		14	6.289	14	1184304
Z1536		14	13.157	14	1919637
Z12087		14	13.157	14	2283268
zSNP22944010	48510834	14	13.157	14	2919431
zSNP22944912	48510857	14	13.157	14	2924460
Z20488		14	13.157
Z9720		14	13.157
Z46592		14	13.157
zSNP22436784	48695125	14	14.035	14	2431732
zSNP22440210	48695222	14	14.035	14	2657421
Z14423		14	17.505	14	3381215
Z8435		14	19.805	14	3830561
zSNP13788241	48717174	14	23.282	14	4601884
zSNP13790529	48717144	14	23.475	14	4527659
Z7030		14	25.67	14	4987179
Z5435		14	26.761	14	5689957
zSNP31174140	255571078	14	27.851	14	6040350
Z14812		14	29.346	14	6775311
Z17343		14	30.84	14	7117459
Z4203		14	30.84	14	7117712
zSNP26580365	255571027	14	30.84	14	7242847
Z697		14	30.84
Z41025		14	30.84
Z4592		14	32.66	14	7944679
Z4291		14	34.479	14	8245628
Z8806		14	34.479	14	8354934
zSNP9208605	49029418	14	36.297	14	8717506
zSNP9208786	49029398	14	36.297	14	8725593
Z7687		14	37.849
Z43917		14	37.849
Z4896		14	39.4	14	10957008
zSNP16692200	48699356	14	39.4	14	11230903
zSNP16694966	48699509	14	39.4	14	11316305
Z26376		14	40.655	14	14418403
Z6847		14	40.655	14	15095021
zSNP21723964	48750269	14	41.075	14	15313641
zSNP4733390	48452844	14	41.953	14	22259428
Z23290		14	41.953	14	22750597
Z3868		14	41.953	14	23045440
Z9017		14	41.953	14	24254867
Z26072		14	41.953	14	24319308
Z7495		14	41.953	14	24637914
Z22094		14	41.953	14	24738993
Z1257		14	41.953	14	25185223
Z22128		14	41.953	14	25643636
Z53147		14	41.953
Z4664		14	41.953
Z3290		14	41.953
Z59134		14	42.842
Z26368		14	43.731	14	27182128
Z6667		14	43.731	14	28243248
zSNP40585539	192708722	14	43.731	14	29366639
Z53938		14	43.731
Z36206		14	43.731
Z3091		14	44.46	14	31663783
Z14482		14	44.46	14	31891190
Z8801		14	44.46	14	32091773
Z20663		14	44.46	14	32284487
Z13401		14	45.189	14	33013325
Z20545		14	45.189
Z11437		14	45.918	14	33757052
zSNP590989	48526453	14	47.376	14	36682525
Z1226		14	53.632	14	41250845
Z5195		14	53.632	14	41251014
Z20214		14	53.632	14	42060807
Z17288		14	53.632	14	42980903
zSNP31789767	48968831	14	53.632	14	44388285
Z21080		14	53.632
Z44806		14	53.632
Z28687		14	53.632
Z9180		14	53.632
zSNP27800062	48951127	14	55.001	14	45193107
Z4701		14	55.001	14	45477589
zSNP27796573	48950931	14	55.293	14	45415326
zSNP29212483	48673847	14	55.39	14	45232940
zSNP34315802	192721156	14	55.779	14	45647028
zSNP35209390	192486737	14	59.043	14	48255627
zSNP35206418	192486772	14	59.627	14	48385400
zSNP27669920	48672424	14	61.19	14	49397153
Z6756		14	70.438
Z6011		14	70.438
zSNP38362890	192862922	14	71.855	24	36099450
Z618		14	72.998
Z3984		14	75.299	14	52298118
Z13787		14	79.972	14	53085209
Z27137		14	81.115	14	52993793
Z879		14	81.115	14	52993915
Z26629		14	81.115	14	53000430
Z26122		14	81.115	15	40017694
Z1801		14	82.258	7	74967674
Z27187		14	82.258	14	53248584
Z26076		14	82.258	14	53291263
Z9789		14	82.258	14	53306353
Z11837		14	82.258	14	53396740
Z6204		14	82.258	14	53507003
Z9054		14	82.258
Z9181		14	82.258
Z23153		14	82.258
Z9368		14	82.258
Z54471		14	83.399
Z11701		15	0	15	88673
Z940		15	0	15	208687
zSNP25637169	49058033	15	0	15	292379
Z10289		15	0	15	326826
Z20627		15	0
Z49544		15	0
zSNP25637695	49057962	15	0.191	15	283152
zSNP25641610	49058073	15	0.58	15	162320
Z10427		15	0.58
zSNP18123513	48491555	15	3.239	15	846627
Z24477		15	3.239	15	1246742
zSNP31615172	49076637	15	3.336	15	929064
Z15442		15	9.256	15	1392863
zSNP11519014	48792881	15	11.112	15	2057686
zSNP11520801	48792814	15	11.112	15	2140746
zSNP11522987	48792792	15	11.112	15	2178094
Z34706		15	11.112
Z6712		15	11.112
zSNP37400106	192691269	15	14.341	15	2581913
zSNP37397817	192691198	15	15.482	15	2648309
gof18		15	17.28
Z34586		15	28.327
Z21982		15	28.327
zSNP46106628	193065237	15	30.129	15	4706666
zSNP46109774	193065179	15	30.713	15	4859052
zSNP34707212	192725163	15	32.874	15	5553418
zSNP26824588	48947462	15	35.433	15	6073481
zSNP39057088	192753518	15	40.122	15	7072802
Z4396		15	40.122	15	8465522
Z8991		15	40.122	15	13244811
Z51478		15	40.122
Z45250		15	40.122
Z21452		15	40.122
zSNP37085158	192689030	15	40.804	15	11797244
zSNP43019412	192892657	15	40.804	15	12316831
zSNP43019360	192892641	15	40.804	15	12317142
zSNP34575334	192484241	15	40.804	15	14228983
zSNP43756140	193053267	15	41.096	15	14725765
zSNP9736459	49029679	15	41.096	15	15247781
zSNP36727316	192852237	15	41.096	15	15940476
zSNP36845058	192739223	15	41.29	15	16286981
zSNP36843272	192739224	15	41.29	15	16332596
zSNP45673589	192538216	15	41.387	15	16674284
zSNP45673142	192538248	15	41.387	15	16699160
zSNP38508727	192507524	15	41.387	15	16820153
zSNP34228601	192721092	15	41.387	15	16907970
zSNP26772516	48949357	15	42.265	15	18255256
Z7871		15	42.265	15	20408024
Z20993		15	42.265
Z470		15	42.265
zSNP3039502	48443386	15	42.459	15	19490218
zSNP28010613	48581432	15	44.691	15	24181571
Z3358		15	44.954	15	24527890
zSNP31929942	48671003	15	44.954	15	24538864
zSNP31929964	48670941	15	44.954	15	24539292
zSNP31931880	48671011	15	44.954	15	24595389
zSNP31932325	48670991	15	44.954	15	24603474
Z25911		15	44.954	15	24817037
Z13481		15	44.954	15	25328394
Z22430		15	44.954
Z15568		15	44.954
zSNP42130107	192549680	15	45.441	15	25899183
zSNP45772475	192789523	15	45.538	15	26287818
zSNP45771596	192789558	15	45.538	15	26304871
zSNP11491196	48401006	15	45.635	15	26950069
zSNP11490761	48511639	15	45.635	15	26961082
zSNP34785710	192485635	15	45.732	15	27215703
zSNP34782702	192485638	15	45.732	15	27301837
zSNP10961689	48773747	15	45.829	15	26564259
Z8336		15	47.264	15	28104052
Z11323		15	47.264
Z13705		15	47.264
Z21165		15	47.264
Z7815		15	47.264
Z9488		15	47.264
Z21329		15	47.264
Z6543		15	47.264
Z21437		15	47.982
Z8064		15	50.852	15	34260178
Z3760		15	50.852
Z9189		15	50.852
Z9746		15	50.852
Z58093		15	51.57
Z13230		15	53.005	15	36061010
Z26441		15	56.585	15	38009823
Z13822		15	56.585	15	38140738
zSNP38531207	192507962	15	58.735	15	38623798
Z15284		15	61.829	15	39332384
Z7381		15	61.829
Z27109		15	62.854	15	39635865
zSNP5111585	48515624	15	62.854	15	40471254
zSNP47133167	192658392	15	62.854	15	40493782
Z8467		15	62.854	15	41341152
Z21327		15	62.854
Z54434		15	62.854
zSNP47131991	192658382	15	63.043	15	40541974
Z22738		15	69.051	15	41866028
Z7216		15	72.909
Z732		15	72.909
Z23508		15	81.334	15	44596879
Z17282		15	81.334	15	44630220
Z7474		15	81.334
Z9320		15	81.334
Z26593		15	87.379	15	45417877
Z10193		15	89.251	15	45593051
Z3735		15	89.251	15	46792104
Z6662		15	89.251	15	46889533
Z13927		15	89.251	15	46909799
zSNP20594577	48560855	15	89.251	15	46946386
Z22081		15	89.251
Z5393		15	89.251
Z49813		15	89.251
Z858		15	89.251
Z43183		15	89.251
Z846		15	90.394	15	46467795
Z5223		15	90.394
Z6190		15	90.394
Z27227		15	90.394
Z8551		15	90.394
Z37		15	90.394
Z24		15	90.394
Z3741		16	0	16	19978
Z15714		16	0	16	57539
Z11452		16	0	16	100484
Z8836		16	0	16	289192
Z7233		16	0	16	489535
Z1452		16	0	16	656322
Z10671		16	0	16	762101
Z9924		16	0	16	787059
Z10217		16	0
Z9535		16	0
Z40746		16	0
Z36266		16	0
Z27223		16	0
Z1837		16	0
Z6957		16	0
Z7231		16	1.143	16	1354298
Z20177		16	1.143
Z28601		16	1.143
Z699		16	10.832	14	7820426
Z15870		16	11.975	16	3372062
Z26283		16	11.975	16	4172195
zSNP22712793	48981160	16	13.119	16	5328402
zSNP22712570	48981677	16	13.119	16	5335636
Z17404		16	13.119	16	6563405
Z9138		16	13.119
zSNP22138233	48678268	16	15.877	16	6498432
Z24273		16	19.11	16	7094999
zSNP3053963	48597979	16	19.11	16	7446013
Z15882		16	19.11	16	7511009
Z21155		16	19.11
zSNP4289915	48672959	16	19.852	16	7546654
Z6329		16	22.501	16	8321543
zSNP12391803	48401177	16	22.501	16	8441866
Z6365		16	22.501	16	8680910
zSNP30329946	48917406	16	23.673	16	8940122
Z19602		16	23.673
Z9881		16	25.271	16	9695965
zSNP33778828	192422227	16	27.669	16	10514157
zSNP33779401	192422164	16	27.923	16	10541993
zSNP33780411	192422207	16	27.923	16	10577870
zSNP47914997	192546947	16	28.899	16	11862186
Z58620		16	29.636
Z6921		16	30.372	16	12768046
zSNP10831538	48940970	16	30.372	16	12952287
zSNP45923594	192790632	16	33.941	16	16952809
zSNP45920044	192790417	16	34.135	16	17091878
Z14447		16	34.135	16	17424437
Z9685		16	34.135	16	17424451
Z9790		16	34.135	16	22570707
Z13305		16	34.135
Z24258		16	34.135
zSNP19425053	48901961	16	34.662	16	22308077
zSNP28144126	48768171	16	34.994	16	23463565
zSNP46143817	192977377	16	36.365	16	26844576
Z15892		16	36.365	16	29421090
Z5022		16	36.365	16	29515706
Z23305		16	36.365	16	29868751
Z17246		16	36.365	16	30254993
Z3633		16	36.365	16	30532319
Z13946		16	36.365
Z43618		16	36.365
Z10213		16	36.365
Z811		16	38.528	16	33021419
zSNP25635457	48784152	16	38.528	16	34264853
Z17383		16	38.528	16	34881267
Z10327		16	38.528	16	38537144
Z25845		16	38.528	16	38969084
Z13555		16	38.528	16	40324021
Z26657		16	38.528	16	40354368
Z8819		16	38.528	16	41291805
rs3728411		16	38.528	16	41915869
Z1543		16	38.528	16	42496639
Z13490		16	38.528	16	42928947
Z53495		16	38.528
Z7956		16	38.528
Z34754		16	38.528
Z6293		16	38.528
zSNP2150478	48444865	16	39.015	16	37231519
zSNP2151111	48444949	16	39.015	16	37244426
zSNP15747356	48514187	16	40.979	16	41495513
zSNP15747495	48514249	16	40.979	16	41498883
zSNP15750625	48514188	16	40.979	16	41540285
zSNP15751518	48514166	16	40.979	16	41569683
zSNP15752059	48514006	16	40.979	16	41584938
Z10632		16	42.272
Z8731		16	42.272
zSNP16689134	48962314	16	52.018	16	48038169
Z4678		16	52.018
Z6854		16	54.278	16	50569782
Z44736		16	54.278
Z51029		16	56.538
zSNP24896327	48605844	16	61.312	16	54196327
zSNP21601465	49051508	16	67.653	16	56092036
Z15453		16	67.653
zSNP21599894	49051364	16	67.75	16	56148294
zSNP34634433	192998155	16	68.429	16	56306265
Z9491		16	71.896	16	56918873
Z4543		16	71.896	16	56929395
Z9677		16	73.039	16	57346320
Z25464		16	76.515	16	58748187
Z6302		16	76.515
Z11246		16	77.659	16	57906853
Z26437		16	77.659	16	57970618
Z9269		16	77.659	16	58143085
Z992		16	77.659	16	58144512
Z13925		16	77.659	16	58152062
Z20704		16	77.659
Z23664		16	77.659
Z52956		16	77.659
Z44942		16	77.659
Z1786		16	77.659
Z54386		16	77.659
Z4175		16	77.659
Z26543		16	77.659
Z55648		17	0
Z1990		17	2.296	17	213027
Z24042		17	2.296	17	274919
Z7266		17	2.296	17	286447
Z10247		17	2.296
Z10824		17	2.296
Z7295		17	2.296
Z7625		17	2.296
Z34756		17	2.296
Z266		17	2.296
Z54937		17	2.296
Z4268		17	3.438	17	545334
Z8228		17	3.438
Z62614		17	3.438
Z11456		17	3.438
Z9287		17	4.58	17	459898
Z652		17	4.58	17	588730
Z9179		17	4.58
Z50345		17	4.58
Z48419		17	4.58
Z9890		17	5.723	17	808643
Z27344		17	6.864	17	2204883
zSNP35740387	193004107	17	8.006	17	959161
Z23901		17	8.006	17	2221059
Z14449		17	8.006
zSNP35739359	193004031	17	8.293	17	996152
zSNP44274736	192968249	17	11.658	17	2301983
zSNP11102311	48883495	17	12.046	17	2494636
Z1490		17	17.997	17	3634484
Z31444		17	17.997
Z6454		17	21.53	17	4805827
zSNP38883924	192452477	17	22.694	17	5161515
zSNP1529734	48725835	17	24.459	17	6086251
zSNP45624083	192818736	17	24.556	17	6159924
zSNP45625335	192818703	17	24.653	17	6214559
zSNP39258864	193027415	17	24.945	17	6313584
zSNP35701157	192924321	17	25.334	17	6573993
zSNP37243896	192690153	17	25.334	17	6814569
zSNP16801965	48804338	17	27.896	17	7855894
Z22674		17	28.914
Z55737		17	28.914
Z42943B		17	29.932
Z19625		17	31.974
zSNP20828562	48501799	17	36.089	17	11823712
Z30653		17	36.089
zSNP12427208	255571392	17	40.273	17	16103893
zSNP34165609	255571099	17	41.005	17	17558752
Z21265		17	42.896	17	18133917
Z13557		17	42.896	17	19454741
Z3165		17	42.896
Z26013		17	42.896
Z30532		17	42.896
Z8862		17	44.787	17	20673050
Z8774		17	44.787	17	22464001
Z15718		17	44.787	17	23066535
Z9633		17	44.787	17	23074393
Z24455		17	44.787	17	24053492
zSNP8960253	48698784	17	44.787	17	24314498
Z20132		17	44.787
Z20842		17	44.787
Z58542		17	44.787
Z42670		17	44.787
Z11774		17	44.787
zSNP13640915	49064446	17	44.981	17	24557680
Z21151		17	44.981
zSNP15639344	48498053	17	45.079	17	25098576
zSNP15637567	48497908	17	45.079
zSNP24147366	48691784	17	45.176	17	25429528
[truncated: 871 more rows]
