# Supplementary material for: An SNP-Based Linkage Map for Zebrafish Reveals Sex Determination Loci
Source: G3 (Bethesda). 2011 Jun 1;1(1):3–9. doi: 10.1534/g3.111.000190 (PMC3178105; doi:10.1534/g3.111.000190)
Supplement: Supporting Information [file supp_1.1.3_TableS2.xls]

## Sheet: Table S2
								AB		C32		IN		SJD		TLF		Tu		WIK		MGH
SNP	dbSNP ss ID	Chr	cM Position	Zv9 Chr	Zv9 Pos	Clone	Pos. in Clone	Minor Allele	MAF	Minor Allele	MAF	Minor Allele	MAF	Minor Allele	MAF	Minor Allele	MAF	Minor Allele	MAF	Minor Allele	MAF	Minor Allele	MAF
zSNP34037148	192720780	1	3.50117	1	151578	zC129C2	124638	A	0	A	0	A	18.8	A	0	A	0	G	0	A	0	G	50
zSNP233789	48523733			1	3775619	bZ1M10	43490	T	0	T	0	T	0	T	0	T	0	T	12.5	A	50	T	0
zSNP234823	48523761	1	27.9913	1	3738417	bZ1M10	80692	G	50	A	0	G	0	G	0	G	0	G	12.5	G	25	G	50
zSNP234919	48523768			1	3735085	bZ1M10	84024	G	50	A	0	G	21.4	G	0	G	43.8	G	12.5	G	50	A	25
zSNP235620	48523788			1	3713789	bZ1M10	105320	C	0	C	0	C	25	C	0	C	0	T	12.5	C	25	C	0
zSNP1244794	48793003	1	31.4534	1	4966468	zC103I6	33785	G	0	G	0	A	43.8	A	0	A	43.8	A	37.5	A	0	G	50
zSNP1245082	48793375	1	31.4534	1	4971495	zC103I6	38812	A	0	A	0	G	31.2	G	0	G	43.8	G	37.5	G	0	G	50
zSNP1245089	48793377			1	4971676	zC103I6	38993	T	0	T	0	G	31.2	T	0	T	0	G	37.5	G	25	T	0
zSNP1246537	48792858			1	5008024	zC103I6	75341	C	0	C	0	C	50	C	0	C	0	T	37.5	T	50	C	0
zSNP1247686	48793354			1	5030605	zC103I6	97922	A	0	A	0	G	43.8	G	0	A	25	G	37.5	G	0	A	0
zSNP1249003	48793333	1	31.7565	1	5064739	zC103I6	132056	A	0	A	0	G	31.2	G	0	A	0	G	37.5	G	0	G	50
zSNP1250027	48793216	1	31.8649	1	5089223	zC103I6	156540	A	0	A	0	G	31.2	A	0	A	0	G	37.5	A	50	G	50
zSNP22476152	48748825			1	7611150	zC160D14	1550	A	0	A	0	A	0	A	0	A	0	A	31.2	G	50	A	25
zSNP22476324	48749067	1	36.6181	1	7612521	zC160D14	2921	T	0	C	0	T	50	C	0	T	37.5	C	31.2	T	18.8	C	50
zSNP22476682	48748863			1	7617779	zC160D14	8179	T	18.8	T	0	T	0	T	0	T	18.8	T	31.2	T	31.2	T	25
zSNP22478679	48748851			1	7680413	zC160D14	70813	A	37.5	T	50	A	37.5	A	0	A	31.2	A	43.8	A	0	A	0
zSNP22478755	48749035			1	7682481	zC160D14	72881	A	37.5	A	0	A	0	A	0	A	18.8	A	31.2	A	0	A	25
zSNP22479335	48748543			1	7691008	zC160D14	81408	T	31.2	A	0	A	43.8			T	43.8	A	37.5	A	0	T	0
zSNP22479972	48749028			1	7718145	zC160D14	108545	C	37.5	A	0	C	50	C	0	A	43.8	A	37.5	A	31.2	C	0
zSNP22481377	48748737			1	7730514	zC160D14	120914	A	18.8	A	0	A	0	A	0	A	18.8	A	37.5	T	50	A	0
zSNP47251271	192544932			1	10321230	zK9K8	4693	T	25	C	50	T	31.2	T	0	T	18.8	T	0	T	25	T	0
zSNP47251300	192544988			1	10320422	zK9K8	5501	C	25	C	50	C	31.2	C	0	C	18.8	C	0	C	25	C	0
zSNP47251368	192544987			1	10316556	zK9K8	9367	T	25	C	50	T	31.2	C	0	C	37.5	T	0	T	50	T	0
zSNP47251413	192544953	1	39.8219	1	10315817	zK9K8	10106	T	25	A	50	T	31.2	T	0	T	18.8	T	0	T	25	A	50
zSNP47251506	192544973			1	10314264	zK9K8	11659	T	31.2	C	50	C	31.2	T	0	T	37.5	C	0	T	0	C	50
zSNP47251610	192544981	1	39.8219	1	10311489	zK9K8	14434	T	31.2	C	50	C	31.2	T	0	C	18.8	C	0	T	0	C	50
zSNP47251619	192544943			1	10311363	zK9K8	14560	G	31.2	G	50	A	31.2	A	0	A	18.8	A	0	G	25	A	0
zSNP6232967	48815782	1	50.8607	1	25322147	zC202N12	9078	T	0	A	0	A	18.8	T	0	T	6.2	A	0	A	43.8	A	50
zSNP6234826	48815518			1	25464558	zC202N12	58661	A	0	T	0	A	0	A	0	A	6.2	T	0	T	43.8	A	0
zSNP6235695	48815676	1	50.8607	1	25481273	zC202N12	75376	C	0	C	0	A	18.8	A	0	C	0	C	0	A	25	C	50
zSNP6236011	48815614			1	25485212	zC202N12	79315	T	0	T	0	T	0	T	0	T	0	T	0	T	18.8	T	0
zSNP6236662	48815762			1	25542331	zC202N12	136434	C	0	C	0	C	0	C	0	T	6.2	C	0	C	0	C	0
zSNP6236694	48815773			1	25542546	zC202N12	136649	G	0	G	0	A	18.8	G	0	A	6.2	G	0	A	50	G	25
zSNP1189070	48654145					zC103C14	88598	G	0	G	0	G	0	G	0	G	37.5	A	43.8	G	12.5	G	0
zSNP1189307	48654525			1	36343545	zC103C14	91449	A	0	A	0	G	18.8	A	0	A	37.5	G	43.8	A	12.5	A	25
zSNP1190018	48654199					zC103C14	114144	A	0	A	0	A	0	A	0	A	0	A	25	A	12.5	A	25
zSNP1190146	48654153					zC103C14	119758	G	0	G	0	T	18.8	T	0	G	37.5	T	43.8	G	33.3	G	25
zSNP1190806	48654088			1	36391657	zC103C14	132543	A	0			A	0			A	0	C	43.8	A	0	A	0
zSNP1191219	48654299	1	52.9425	1	36406758	zC103C14	147159	C	0	C	0	T	18.8	T	0	C	0	T	43.8	C	18.8	C	50
zSNP1191280	48654408			1	36407122	zC103C14	147524	G	0	G	0	A	18.8	G	0	G	0	A	43.8	G	12.5	G	0
zSNP1191445	48654515			1	36409252	zC103C14	149486	T	0	T	0	A	18.8	A	0	T	0	A	43.8	A	6.2	A	0
zSNP1191460	48654366			1	36409337	zC103C14	149571	A	0	C	0	C	18.8	C	0	C	0	C	43.8	C	0	C	0
zSNP18260660	48965899	1	61.613	1	48151090	zK82D4	89306	A	6.2	A	0	A	0	A	0	A	0	A	0	A	0	G	50
zSNP18260709	48965947	1	61.613	1	48150703	zK82D4	89693	G	0	A	0	A	0	A	0	G	0	A	0	A	0	G	50
zSNP18260877	48966158			1	48149526	zK82D4	90870	T	6.2	T	0	T	0	T	0	T	0	T	0	T	18.8	C	50
zSNP18260931	48966194			1	48149319	zK82D4	91077	A	0	G	0	G	18.8	A	0	A	0	G	0	G	31.2	A	25
zSNP18260941	48965933			1	48149038	zK82D4	91358	T	0	T	0	T	0	T	0	T	0	T	0	T	18.8	T	0
zSNP3286809	48601563	1	72.3807	1	52227298	zC145G9	145842	G	37.5	G	0	C	18.8	C	0	C	31.2	C	0	C	12.5	C	50
zSNP41218653	193039636			1	52625894	zK121B10	922	T	0	T	0	T	18.8	T	0	T	0	C	0	T	0	T	0
zSNP41219474	193039677	1	73.1598	1	52647332	zK121B10	22360	C	6.2	C	0	A	37.5	A	0	C	0	C	0	C	0	C	50
zSNP41220920	193039653			1	52697017	zK121B10	72045	G	0	G	0	G	0	G	0	G	0	G	0	A	25	G	0
zSNP24257146	48477242			1	53019966	zC217K17	13688	C	0	C	0	C	18.8	C	0	C	0	C	0	C	0	C	0
zSNP24259927	48477270			1	52955471	zC217K17	78183	T	0	T	0	C	50	T	0	C	31.2	C	0	T	0	T	0
zSNP24259939	48477272	1	74.2334	1	52955400	zC217K17	78254	G	18.8	G	0	A	0	A	0	A	31.2	A	0	A	0	G	50
zSNP24261756	48477299			1	52912898	zC217K17	120756	T	0	T	0	T	21.4	T	0	T	0	T	0	T	0	T	0
zSNP24262324	48477312			1	52895121	zC217K17	138533	A	0	A	0	A	0	A	0	A	0	T	0	A	0	T	50
zSNP3421487	48448328	1	74.4276	1	53128978	zC149G8	72667	G	0	G	0	C	37.5	C	0	G	0	C	0			C	50
zSNP3424624	48448348			1	53061667	zC149G8	139978	A	0	A	0	A	21.4	A	0	A	0	A	0	A	0	A	0
zSNP21538358	48473514			1	54673024	zC133L11	3274	T	0	T	0	T	18.8			T	43.8	A	6.2	T	0
zSNP21541842	48473449	1	77.5129	1	54569756	zC133L11	106542	A	0	A	0	T	18.8	T	0	A	31.2	T	6.2	T	0	T	50
zSNP46652038	192823985					zK76B14	87639	T	0	T	0	T	18.8	T	0	T	0	T	6.2	T	0	T	0
zSNP46652228	192823980	1	85.9001			zK76B14	92095	T	37.5	C	0	T	18.8	T	0	T	0	T	6.2	T	0	C	50
zSNP46653120	192823976	1	85.9001			zK76B14	118038	C	0	C	0	C	18.8	C	0	T	43.8	C	6.2	C	0	C	50
zSNP12519247	48797842	1	85.9972			zK121K17	19372	G	0	G	0	T	0	T	0	T	43.8	G	6.2	G	0	G	50
zSNP12519508	48797874	1	86.0943			zK121K17	28575	T	0	T	0	T	18.8	T	0	T	0	T	6.2	T	0	A	50
zSNP12519875	48797830	1	86.0943			zK121K17	35711	A	0	A	0	G	0	G	0	G	43.8	G	18.8			G	50
zSNP12520640	48797925					zK121K17	57244	T	0	T	0	T	0	T	0	T	0	C	25			T	0
zSNP12521111	48797900	1	86.2887			zK121K17	72784	T	37.5	C	0	C	18.8	C	0	C	31.2	C	25			C	50
zSNP12521167	48797898					zK121K17	73781	T	0	T	0	T	0	T	0	T	0	G	25	T	0	T	0
zSNP12521473	48797902	1	86.3857			zK121K17	83357	A	37.5	T	0	A	18.8	T	0	A	12.5	A	6.2			T	50
zSNP45042783	192648603			1	57638618	zK27J5	14348	A	31.2	A	0	C	0	A	0	A	12.5	C	18.8	A	0	A	0
zSNP45043896	192648668	1	88.9436	1	57676151	zK27J5	51881	C	31.2	C	0	T	37.5			C	0	T	18.8	C	0	C	50
zSNP45044952	192648648	1	88.9435	1	57706777	zK27J5	82507	G	31.2	G	0	C	0	C	0	G	0	C	31.2	C	43.8	C	50
zSNP45046204	192648556			1	57737764	zK27J5	113494	G	31.2	G	0	C	25	G	0	C	37.5	C	18.8	G	43.8	G	0
zSNP33273422	192663388					bZ1O24	6382	G	0	G	0	G	0	G	0	G	25	A	18.8	A	43.8	G	0
zSNP33273529	192663397			1	60105783	bZ1O24	36929	A	0	A	0	A	0			A	25	C	37.5			A	0
zSNP33274140	192663387	1	95.701	1	60120851	bZ1O24	52177	T	18.8	T	0	T	0	T	0	T	25	C	18.8	T	0	C	50
zSNP33293551	192663324			1	60139452	bZ1O24	131274	A	18.8	A	0	T	0	A	0	A	25	T	37.5	A	31.2	T	0
zSNP35582399	192678721	2	7.0173	2	2524886	zC188C16	21864	T	0	T	50	T	0	A	0	A	0	T	18.8	A	43.8	T	50
zSNP35582888	192678757			2	2547612	zC188C16	44590	C	0	C	0	C	0	C	0			C	18.8	C	0	C	0
zSNP35584537	192678714			2	1427939	zC188C16	127420	T	25	T	0	T	0	T	0	T	0	T	37.5	T	43.8	T	50
zSNP22592938	48546988			2	1964495	zC163F10	8831	C	6.2	C	0	T	0	C	0	T	0	T	6.2	T	50	C	0
zSNP22594004	48547068			2	1992409	zC163F10	36711	C	6.2	C	0	G	0			G	0	G	0	G	14.3	C	0
zSNP22594343	48547121	2	10.9828	2	2004299	zC163F10	47587	A	6.2	G	50	G	0	G	0	G	0	G	6.2	G	0	G	50
zSNP22594418	48547133					zC163F10	53362	T	0	T	0	A	6.2	T	0	T	0	T	6.2	T	43.8	T	0
zSNP22595203	48547155			2	2032776	zC163F10	78629	T	0	T	0	T	0	T	0	T	0	G	6.2	T	0	T	0
zSNP22595592	48547171			2	2048107	zC163F10	91922	C	0	C	0	T	0	C	0					T	42.9	C	0
zSNP22596524	48547323			2	2084581	zC163F10	128763	A	6.2	G	50	G	0	G	0	G	0	G	6.2	G	31.2	A	0
zSNP35410915	192429462			2	2125395	zC178J16	9104	T	0	T	0	T	0	T	0	T	0	T	6.2	T	31.2	T	0
zSNP35411177	192429325	2	11.9583	2	2129319	zC178J16	13028	A	0	C	50	C	6.2	C	0	A	0	A	6.2	C	37.5	C	50
zSNP35411707	192429374	2	12.2493	2	2166178	zC178J16	49887	T	12.5	C	50	C	0	C	0	C	0	C	6.2	C	0	C	50
zSNP35413134	192429423			2	2189029	zC178J16	72738	C	0	C	0	C	0	C	0	C	0	C	6.2	C	0	C	0
zSNP41131717	192710639	2	25.6811	2	5934549	zK119F1	155762	C	18.8	T	0	T	43.8	T	0	C	0	T	0	T	0	C	50
zSNP41131730	192710638	2	25.6811	2	5934398	zK119F1	155913	T	18.8	C	0	C	43.8	C	0	T	0	C	0	C	0	C	50
zSNP21286082	255571143			2	7888011	zC126P4	72290			G	0	G	0	G	0	G	0	G	0	G	0	G	50
zSNP21287352	48676544	2	32.6598	2	7931846	zC126P4	116125	C	0	C	0	C	0	C	0	C	0	C	0	C	0	C	50
zSNP34122909	192585446			2	10188352	zC132A5	89518	C	0	G	50	C	0	G	50	C	25	C	18.8	C	0	G	50
zSNP34124318	192585407			2	10133727	zC132A5	144143	T	6.2	C	0	T	0	C	0	C	37.5	T	0	T	6.2	T	0
zSNP34124343	192585404	2	37.5636	2	10133579	zC132A5	144291	A	6.2	G	0	G	37.5	G	50	A	0	A	0	A	6.2	G	50
zSNP386954	48494062			2	23314560	bZ39B20	4949	T	0	T	0	A	31.2	T	0	A	31.2	A	50	A	50	T	0
zSNP387063	48494074	2	43.7028	2	23315334	bZ39B20	5723	G	0	G	0	A	18.8	G	0	A	25	A	0	A	43.8	G	50
zSNP389546	48494070			2	23355882	bZ39B20	46271	C	0	C	0	C	0	C	0	C	0	C	0	C	0	C	0
zSNP32564539	48937882			2	37535908	zKp66D1	20308	A	0			A	37.5	A	0			C	25	C	0	A	0
zSNP32565689	48937887			2	37514265	zKp66D1	41951	T	0	T	0	T	37.5	T	0	C	0	C	25	C	18.8	T	0
zSNP32566717	48937949			2	37494506	zKp66D1	61710	C	31.2	C	0	T	37.5	C	0	C	0	C	25	C	18.8	T	0
zSNP32566786	48937852			2	37493232	zKp66D1	62984	T	0	T	0	T	37.5	A	0	T	0	A	25	A	18.8	T	0
zSNP32570306	48937917			2	37422233	zKp66D1	133983	T	0			T	0	C	0	T	0	T	25	T	0	T	0
zSNP32570377	48937896	2	51.3955	2	37420923	zKp66D1	135293	T	0	T	0	T	0	A	0	T	0	T	25	T	0	A	50
zSNP32570793	48937867			2	37411538	zKp66D1	144678	A	0	A	0	A	0	A	0	A	0	A	25	A	0	A	0
zSNP9457796	48514390			2	44155647	zC252B2	2424	G	50	G	0	A	0	A	0	G	50	G	25	A	0	A	0
zSNP9457814	48514391			2	44155741	zC252B2	2517	T	50	T	0	C	0	C	0	C	50	T	25	C	0	C	0
zSNP9459352	48514400			2	44191641	zC252B2	34629	C	50	C	0	A	0	A	0	C	31.2	C	25	A	0	A	0
zSNP9459569	48514405					zC252B2	37977	A	0	A	0	A	0	A	0	A	0	A	25	A	12.5	A	0
zSNP9459570	48514406			2	44195052	zC252B2	38148	A	50	A	0	G	0	G	0	G	50	A	25	G	0	G	0
zSNP9459571	48514407	2	56.5555	2	44195208	zC252B2	38304	A	0	A	0	T	31.2	T	0	A	31.2	A	25	T	0	A	50
zSNP9459592	48514414			2	44195775	zC252B2	38869	A	50	A	0	G	37.5	G	0	A	18.8	A	25	G	0	G	0
zSNP9459593	48514415			2	44195810	zC252B2	38904	G	50	G	0	A	0	A	0	G	50	G	25	A	0	A	0
zSNP9460124	48514434			2	44205282	zC252B2	48320	C	50	C	0	T	0	T	0	C	50	C	25	T	0	T	0
zSNP9460226	48514438			2	44206152	zC252B2	49172	G	0	G	0	G	0	G	0	G	0	G	12.5	G	0	G	0
zSNP1384457	48720411			2	50607669	zC106N13	24085	G	50	G	0	G	31.2	A	0	G	12.5	A	43.8	A	0	G	0
zSNP1385107	48720338	2	65.1932	2	50590194	zC106N13	41560	C	50	G	0	G	31.2	G	0	G	12.5	G	43.8	G	25	C	50
zSNP1386028	48719998			2	50562235	zC106N13	69519	C	50	T	0	T	0	T	0	T	0	T	43.8	T	0	T	0
zSNP1386738	48720439			2	50543589	zC106N13	88165	A	0	A	0	T	31.2	T	0	T	25	A	43.8	A	0	A	0
zSNP1388098	48719848			2	50521212	zC106N13	110542	C	50	C	0	C	0			C	0	T	43.8	T	25	C	0
zSNP1388605	48720248	2	65.0967	2	50492639	zC106N13	139115	G	50	A	0	G	31.2	G	0	G	0	G	43.8	G	0	G	50
zSNP7311333	48843246	2	68.7235	2	52253385	zC215E19	48570	A	18.8	A	0	G	37.5	G	0	A	0	A	31.2	A	6.2	G	50
zSNP7311788	48843204			2	52242908	zC215E19	59047	C	0	C	0	C	0	C	0	C	0	A	31.2	A	6.2	C	0
zSNP7314536	48843192			2	52137319	zC215E19	164636	T	0	T	0					T	0	G	31.2	G	18.8	T	0
zSNP7314537	48843194			2	52137235	zC215E19	164720	A	0	A	0							C	31.2	C	18.8	A	0
zSNP21618226	48502574			2	52765716	zC137C4	28155	A	0	A	0	A	37.5	A	0	A	12.5	T	25	T	25	A	0
zSNP21620294	48502570			2	52691847	zC137C4	102024	G	6.2	A	0	A	0	A	0	A	0	A	25	A	0	A	0
zSNP21620761	48502511			2	52673570	zC137C4	120301	T	0	T	0	T	31.2	T	0	A	18.8	T	25	T	0	T	0
zSNP21620825	48502564			2	52670304	zC137C4	123567	T	0	T	0	T	37.5	T	0	T	6.2	T	25	T	0	T	0
zSNP21620899	48502567			2	52668132	zC137C4	125739	T	0	T	0	T	37.5	T	0	T	6.2	T	25	T	0	T	0
zSNP21620958	48502555	2	69.6994	2	52667752	zC137C4	126119	C	0	C	0	T	37.5	T	0	C	0	T	50	C	43.8	C	50
zSNP35217913	192486842	2	72.563	2	53984118	zC168N8	6959	C	0	C	0	C	43.8	C	0	C	43.8	C	50	G	0	G	50
zSNP35218018	192486951	2	72.563	2	53973198	zC168N8	17879	T	18.8	T	0	T	43.8	T	0	C	43.8	C	50	T	0	C	50
zSNP35218117	192486829			2	53968906	zC168N8	22171	T	0	T	0	T	0	T	0	T	0	T	50	G	0	T	0
zSNP35219091	192486817			2	53911938	zC168N8	79139	G	18.8	G	0	G	25	G	0	A	18.8	A	50	G	0	G	0
zSNP34832073	192675133	2	90.0971	2	58448602	zC155E24	1131	C	25	C	0	T	0	T	0	T	18.8	T	37.5	C	25	C	50
zSNP34833085	192674842			2	58409233	zC155E24	40500	T	25	T	0	A	0			A	18.8	A	31.2	T	0	A	25
zSNP34834241	192674997			2	58382061	zC155E24	67672	G	0	G	0	G	42.9	G	0	G	0	A	31.2	G	25	A	25
zSNP34837015	192674845			2	58292598	zC155E24	157135	A	0	A	0	A	0	A	0	A	0	G	50	A	0	A	25
zSNP31034606	48967063			3	3656132	zK46G23	13835	T	0	T	0	T	31.2			T	6.2	T	0	T	0	T	25
zSNP31034611	48966966			3	3868231	zK46G23	13976					T	0	T	0	T	25	C	30	T	16.7	T	25
zSNP31035436	48966980	3	5.74863	3	3675460	zK46G23	33182	G	18.8	A	0	G	18.8	G	0	G	43.8	G	43.8	G	12.5	G	50
zSNP31035602	48967026			3	3891499	zK46G23	37244	G	0	G	0	G	50	T	0	G	0	T	37.5	G	25	G	25
zSNP31035724	48967089			3	3893373	zK46G23	39118	T	18.8	C	0	C	0	C	0	C	37.5	T	43.8	C	14.3	C	0
zSNP31036244	48967135			3	3908108	zK46G23	53853					T	0	T	0	T	0	T	42.9			T	0
zSNP31036751	48966972			3	3911198	zK46G23	56943					T	0	A	0	T	0	T	42.9			A	0
zSNP31036754	48967130			3	3911289	zK46G23	57034					A	0	A	0	A	0	A	21.4			A	0
zSNP39470553	192702615			3	7413691	zC93G18	31086	G	6.2	G	0					G	0	A	12.5	A	0	G	0
zSNP39470682	192702584			3	7392705	zC93G18	52072	C	0	C	0	C	0	C	0	C	0	G	12.5	C	0	C	0
zSNP39471322	192702761			3	7352535	zC93G18	92242	G	0	G	0	G	0	G	0	G	12.5	A	12.5	G	0	G	0
zSNP39472007	192702717	3	17.3687	3	7312070	zC93G18	132707	A	6.2	A	0	G	18.8	G	0	A	0	G	12.5	A	25	G	50
zSNP24579363	48515621	3	18.3401	3	7718615	zC225F23	73195	C	6.2	C	0	T	0	T	0	T	50	T	31.2	T	6.2	C	50
zSNP11773158	48682335			3	12361376	zC8C17	31542	T	18.8	T	0	G	0	T	0	G	6.2	G	0	G	12.5	G	25
zSNP11773483	48682032			3	12369537	zC8C17	39703	G	0	A	0	G	0	G	0	A	0	G	0	A	12.5	G	0
zSNP11774283	48682141			3	12382201	zC8C17	52367	G	31.2	G	0	G	31.2	A	0	G	37.5	A	0	A	43.8	A	50
zSNP11774562	48682000	3	33.5441	3	12386788	zC8C17	56954	G	0	G	0	A	31.2	A	0	A	37.5	G	0	A	12.5	G	50
zSNP11774588	48682246			3	12386989	zC8C17	57155	G	31.2	A	0	A	0			A	0	A	0	A	31.2	G	25
zSNP44876851	192814110			3	17377176	zK26L17	7381	A	6.2	A	0	A	0	A	0	A	0	C	43.8	C	0	A	25
zSNP44878434	192814111	3	42.4332	3	17626468	zK26L17	54416	A	0	A	0	G	31.2	G	0	A	0	G	43.8	G	0	G	50
zSNP44880139	192814352			3	17483940	zK26L17	114145	A	0	A	0	A	0	A	0	A	0	A	31.2	A	0	A	25
zSNP44881412	192814281			3	17533617	zK26L17	163822	T	0	T	0	T	0	T	0	T	43.8	A	43.8	T	37.5	T	0
zSNP28228990	48960656			3	23919467	zK163K10	666	C	0	T	0	T	31.2	T	0	C	0	T	12.5	C	0	C	0
zSNP28229535	48960740	3	45.947	3	23906800	zK163K10	13333	G	43.8	A	0	A	0	A	0	G	31.2	A	12.5	A	35.7	G	50
zSNP28230374	48960601			3	23889667	zK163K10	30466	C	43.8	A	0	A	0	A	0	C	31.2	A	12.5	A	37.5	C	25
zSNP28230940	48960561			3	23878150	zK163K10	41983	A	0	G	0	G	31.2	G	0	A	0	G	12.5	A	0	A	0
zSNP28231947	48960692	3	45.947	3	23864737	zK163K10	55396	C	43.8	T	0	T	31.2	T	0	C	0	T	12.5	T	37.5	C	50
zSNP28233005	48960480			3	23851773	zK163K10	68360	T	0	T	0	C	31.2	T	0	T	0	C	12.5	T	0	T	0
zSNP28234122	48960478			3	23831716	zK163K10	88417	A	43.8	A	0	C	31.2	A	0	A	0	C	12.5	A	12.5	A	0
zSNP39219532	193027169			3	24020315	zC72A16	2291	A	0	A	0	C	31.2	A	0	A	0	C	12.5	A	0	A	0
zSNP39219913	193027187			3	24014896	zC72A16	7710	A	43.8	T	0	T	0	T	0	A	31.2	T	12.5	T	37.5	A	25
zSNP39225404	193027247	3	45.947	3	23925333	zC72A16	97273	C	43.8	C	0	G	0	C	0	C	31.2	G	12.5	G	37.5	G	50
zSNP39226836	193027236			3	23893692	zC72A16	128779	T	0	G	0	G	0	G	0	T	0	G	12.5	T	0	T	0
zSNP39227828	193027285			3	23875944	zC72A16	146560	A	0	T	0	T	28.6	T	0	A	0	T	12.5	A	0	A	0
zSNP41547748	193040920	3	49.244	3	29984911	zK151M15	135961	C	0	C	50	C	37.5	T	0	C	18.8	C	18.8	T	0	C	50
zSNP41550486	193041115	3	49.244	3	30039854	zK151M15	190904	C	0	C	50	C	37.5	T	0	C	18.8	C	18.8	T	0	C	50
zSNP41551827	193041027			3	30056540	zK151M15	207590	T	0	T	0	T	43.8	T	0	T	0	T	18.8	T	43.8	T	0
zSNP41553216	193041072			3	30089747	zK151M15	240797	A	0	A	50	A	35.7	T	0	A	0	A	18.8	T	6.2	A	25
zSNP41345959	192878472	3	49.8183			zK13N23	2856	A	0	A	0	A	0	A	0	A	0	A	0	A	0	C	50
zSNP41347571	192878495			3	30509673	zK13N23	40766	C	50	C	0	C	37.5	C	0	C	0	C	12.5	C	43.8	C	0
zSNP41354020	192878408	3	50.0027	3	30651303	zK13N23	182396	A	50	C	50	A	37.5	C	0	A	18.8	A	12.5	C	0	C	50
zSNP41354255	192878130	3	50.0027	3	30663160	zK13N23	194253	A	0	C	50	A	0	C	0	A	18.8	A	12.5	C	0	C	50
zSNP2369819	48728224					zC129K16	28176	C	25	C	0	T	37.5	C	0	T	18.8	T	43.8	C	0	C	0
zSNP2370870	48731936			3	33067866	zC129K16	45105	T	41.7	G	50	T	0	T	0	T	0	T	43.8	G	0	G	0
zSNP2370875	48731938			3	33067792	zC129K16	45181	A	0	A	0	A	0	A	0	A	0	A	43.8	T	0	T	0
zSNP2372172	48732049			3	33037504	zC129K16	74553	C	25	T	0	C	0	T	0	C	0	C	43.8	T	0	T	0
zSNP2372780	48732179			3	33027422	zC129K16	84602	A	25	A	0	G	37.5	A	0	G	18.8	G	43.8	A	0	A	0
zSNP2374056	48732419	3	50.8802	3	32991719	zC129K16	106168	C	25	G	50	C	0	C	0	C	0	C	43.8	G	50	G	50
zSNP25144300	49008288			3	53263292	zC241F5	32215	A	25	A	0	A	0	C	0	C	25	A	25	C	31.2	A	25
zSNP25144579	49008093			3	53257263	zC241F5	38244	T	0	T	0	T	6.2	T	0	T	25	G	25	T	28.6	T	0
zSNP25146266	49008243			3	53227167	zC241F5	68340	T	0	T	0	T	6.2	T	0	T	25	A	25	T	28.6	T	0
zSNP25147403	49008317			3	53201565	zC241F5	93942	T	0	T	0	T	50	T	0	T	25	C	25	T	31.2	T	0
zSNP25148384	49007830			3	53171381	zC241F5	124126	C	0			T	0	T	0	T	0	T	25	T	0	T	0
zSNP25149059	49007910			3	53153347	zC241F5	142160	T	25	T	0	A	12.5	T	0	T	0	T	25	T	0	T	0
zSNP25149741	49008292	3	63.3622	3	53139162	zC241F5	156345	T	31.2	T	0	T	6.2	C	0	T	0	T	25	T	0	C	50
zSNP38175629	192505942			3	51027585	zC263I6	30211	T	0	T	0	T	35.7	T	0	C	25	T	25	T	0	T	0
zSNP38176182	192505874			3	51009963	zC263I6	47833	G	0	G	0	A	43.8	G	0	G	0	A	25	G	43.8	G	0
zSNP38176191	192505796	3	63.3622	3	51009874	zC263I6	47922					A	37.5	A	0	G	0	A	25	A	0	G	50
zSNP38177477	192505865			3	50949482	zC263I6	108314	T	0	T	0	G	43.8	G	0	T	18.8	G	25	G	0	T	25
zSNP11413947	48882531			3	54214603	zC69E21	49549	G	0	G	0	G	0	G	0	G	31.2	T	50	G	31.2	G	0
zSNP11413956	48882539			3	54214845	zC69E21	49791	A	0	A	0	A	0	A	0	A	31.2	T	50	A	31.2	A	0
zSNP11414968	48882870	3	63.3622	3	54237996	zC69E21	72942	C	0	C	0	C	12.5	T	0	C	0	C	50	T	31.2	C	50
zSNP11415406	48883028			3	54255699	zC69E21	90645	T	0	T	0	T	6.2			T	0	T	50	T	0	T	0
zSNP11415886	48883221			3	54265947	zC69E21	100893					A	0			G	0	G	50	G	0
zSNP11415918	48883239			3	54267032	zC69E21	101978	A	0	A	0	A	0	G	0	A	31.2	G	50	A	31.2	A	0
zSNP11415938	48883249			3	54267297	zC69E21	102243	G	0	G	0	G	0	G	0	G	31.2	C	50	G	37.5	G	25
zSNP11415955	48883253			3	54267543	zC69E21	102489	T	0	T	0	T	0	C	50	T	0	T	18.8	T	0	T	0
zSNP17402778	49070066			3	54388592	zK58L12	36944	T	0	T	0	T	0	T	0	T	31.2	C	50	T	50	T	0
zSNP17402783	49070067			3	54643668	zK58L12	37009	A	0	A	0	A	6.2	A	0	A	6.2	A	50	G	43.8	A	0
zSNP17403033	49070107			3	54631268	zK58L12	49409	C	0	C	0	C	0			C	31.2	G	50	G	6.2	C	0
zSNP17403054	49070116			3	54403864	zK58L12	49588	A	0	A	0	A	6.2	A	0	A	0	A	50	G	37.5	A	0
zSNP17403343	49070182			3	54418236	zK58L12	60652	A	0	A	0	A	6.2	G	0	A	0	A	50	A	0	A	0
zSNP17403370	49070188			3	54619890	zK58L12	60787					T	0			C	0	C	50	C	20
zSNP17403392	49070194			3	54619741	zK58L12	60936	A	0	A	0	A	0	A	0	A	31.2	G	50	A	43.8	A	0
zSNP17403558	49070223	3	63.3622	3	54614974	zK58L12	65703	A	0	A	0	A	0	A	0	A	37.5	C	50	A	37.5	C	50
zSNP45307488	192972948	3	63.3622	3	52329899	zK29J19	14930	A	0	A	0	A	6.2	T	0	T	50	T	25	A	31.2	T	50
zSNP45308436	192973078			3	52303301	zK29J19	41528	G	0			T	37.5	T	0	T	50	T	25	T	0
zSNP45309682	192973063			3	52265427	zK29J19	79402	C	0	C	0	C	6.2	G	0	C	43.8	G	25	C	31.2	C	25
zSNP45310798	192973110			3	52234311	zK29J19	110518	A	0	A	0	A	37.5	G	0	A	50	A	25	A	0	A	0
zSNP38174890	192505805	3	63.3622	3	51054025	zC263I6	3771	T	0	T	0	T	37.5	T	0	G	31.2	T	25	T	0	G	50
zSNP14531781	48890320	3	63.3622	3	53411026	zK210J14	24913	C	0	C	0	T	6.2	T	0	T	25	T	25	T	12.5	C	50
zSNP14534063	48890274			3	53329724	zK210J14	106215	T	0	T	0	T	6.2	T	0	T	25	G	25	T	31.2	T	0
zSNP14534591	48890246			3	53315675	zK210J14	120264	A	25	A	0	A	6.2			T	0	T	25	A	31.2	A	0
zSNP14535691	48890188			3	53292317	zK210J14	143622	G	0	G	0	G	0			G	0	G	25	G	0	G	0
zSNP14536331	48890350			3	53282101	zK210J14	153838	G	0	G	0	G	6.2	G	0	G	25	A	25	G	31.2	G	0
zSNP14536648	48890206			3	53275278	zK210J14	160661	G	0	G	0	G	6.2	G	0	A	25	G	18.8	G	0	G	50
zSNP14536699	48890270			3	53273416	zK210J14	162523	A	0	A	0	A	6.2	A	0	A	25	T	25	A	31.2	A	0
zSNP37932750	192610632			3	57285242	zC254B14	65407	G	50	G	0	C	42.9	G	0	G	0	C	43.8	G	37.5	G	0
zSNP37932832	192610639			3	57284617	zC254B14	66032	A	37.5	A	0	C	50	C	0	A	0	A	43.8	A	25	A	25
zSNP37932841	192610557			3	57451278	zC254B14	66121	A	37.5	A	0	G	50	A	0	A	0	G	43.8	A	50	A	0
zSNP37932951	192610568	3	66.7256	3	57449430	zC254B14	67969	T	12.5	G	50	T	0	G	50	T	18.8	T	6.2	T	25	G	50
zSNP25569470	48894217			3	58257411	zC255A4	3534	A	18.8	A	0	A	37.5			T	31.2	T	37.5	T	0	T	0
zSNP25570464	48894753			3	58236681	zC255A4	24264	T	0	T	0	T	0	T	0	T	0	A	50	T	37.5	T	0
zSNP25571695	48894268			3	58193024	zC255A4	67921	T	0	T	0	C	6.2			C	25	T	50	T	0	T	0
zSNP25572173	48894484			3	58168848	zC255A4	92097	G	0	G	0	G	0	G	0	G	0	A	50	G	37.5	G	0
zSNP25572770	48895075			3	58148199	zC255A4	112746	A	37.5	A	0	A	0	A	0	A	0	C	50	C	42.9	A	0
zSNP25572771	48894699	3	70.2883	3	58148094	zC255A4	112851	A	37.5	A	0	A	0	A	0	A	0	G	50	A	37.5	G	50
zSNP25572786	48894701			3	58147923	zC255A4	113022	T	50	C	0	C	0	C	0	C	0	T	50	C	42.9	C	0
zSNP38862731	192752609			3	58385703	zC3M11	8491	T	0	T	0	A	50	T	0	T	25	T	37.5	T	0	T	0
zSNP38862958	192752639	3	71.7518	3	58402866	zC3M11	25654	T	37.5	T	0	T	0			T	0	G	37.5	G	25	G	50
zSNP38863115	192752653			3	58407858	zC3M11	30646	T	0	T	0	T	0	T	0	T	0	C	37.5	T	37.5	T	0
zSNP38863464	192752596			3	58417937	zC3M11	40725	A	0	A	0	A	0	A	0	A	0	T	37.5	T	42.9	A	0
zSNP38863802	192752604			3	58435945	zC3M11	58733	C	0	C	0	C	0	C	0	C	0	T	37.5	C	37.5	C	0
zSNP37977446	192745880			3	59024511	zC256E16	32852	G	0	G	0	G	0	G	0	G	0	G	31.2	G	0	G	0
zSNP37977579	192746077			3	59016025	zC256E16	41338	A	0	A	0	A	0	A	0	G	0	G	31.2			A	0
zSNP37977584	192745979	3	74.3121	3	59015959	zC256E16	41404	A	0	A	0	A	37.5	G	0	G	0	G	31.2	A	0	G	50
zSNP37978757	192745878			3	58982136	zC256E16	75227	A	0	A	0	A	0	A	0	A	0	A	31.2	A	0	A	0
zSNP37978761	192745770			3	58981947	zC256E16	75416	C	31.2	C	0	T	6.2	C	0	T	0	T	31.2	T	0	T	25
zSNP37979293	192745894			3	58929674	zC256E16	127689	C	31.2	C	0	C	31.2	T	0	T	0	T	31.2	T	25	T	0
zSNP37979479	192745849			3	58915525	zC256E16	141838	A	31.2	A	0	C	37.5	A	0	C	37.5	C	12.5	C	37.5
zSNP24045784	48780937	3	80.9399	3	60953743	zC214B16	2056	A	31.2	A	0	A	43.8	G	0	A	0	G	31.2	A	43.8	G	50
zSNP24047784	48781103			3	60808139	zC214B16	147660	T	0	T	0	T	50	T	0	A	12.5	T	31.2	T	50	T	0
zSNP24047998	48781145			3	60802088	zC214B16	153711	T	37.5	A	0	T	6.2	T	0	T	6.2	A	31.2	T	0	T	0
zSNP24048100	48781141			3	60799111	zC214B16	156688	T	31.2	T	0	T	0	T	0	T	0	C	31.2	T	0	T	0
zSNP24049581	48781153			3	60751409	zC214B16	204390	G	31.2	G	0	G	0	G	0	G	0	A	31.2	G	50	G	0
zSNP33820350	192422669			3	60720591	zC120G10	9258	A	0	A	0	G	50	A	0	A	0	A	25	A	0	A	0
zSNP33821454	192422796	3	87.4702	3	60567483	zC120G10	50846	G	0	G	0	A	6.2	A	0	G	0	G	25	A	6.2	G	50
zSNP33822310	192422716			3	60544741	zC120G10	73588	C	0	C	0	C	50	C	0	C	0	C	25	T	31.2	C	0
zSNP33822997	192422689			3	60476836	zC120G10	141493	A	0	A	0	A	0	A	0	A	0	A	25	A	0	A	0
zSNP40355590	192873868			3	61160008	zH366L1	7975	T	0	T	0	T	0	C	0	C	12.5	C	37.5	C	0	T	0
zSNP40356505	192873838	3	89.9545	3	61191547	zH366L1	39514	T	18.8	A	0	A	6.2	A	0	A	25	T	37.5	A	12.5	T	50
zSNP40356599	192873847	3	89.9545	3	61193410	zH366L1	41377	C	18.8	T	0	T	6.2	T	0	T	12.5	C	37.5	C	31.2	C	50
zSNP7769232	48849688			3	61890568	zC222O4	53329	T	0	T	0	T	0	T	0	T	12.5	T	43.8	T	6.2	T	0
zSNP7769573	48849763			3	61883269	zC222O4	60569	C	14.3	A	0	C	50	A	0	A	12.5	C	43.8	A	0	C	0
zSNP7769695	48850150			3	61881210	zC222O4	62598	A	12.5	C	0	C	50	C	0	C	12.5	A	43.8	C	0	A	0
zSNP7769944	48850098			3	61877198	zC222O4	66594	G	0	G	0	G	0	G	0	G	0	G	43.8	G	0	G	0
zSNP7771338	48850345					zC222O4	110427	T	0	T	0	T	0	T	0	T	0	T	43.8	G	50	T	0
zSNP7771645	48850351	3	92.8401	3	61818411	zC222O4	126910	T	12.5	C	0	C	6.2	C	0	C	12.5	T	43.8	C	6.2	C	50
zSNP7771691	48850104			3	61818195	zC222O4	127126	C	12.5	T	0	C	0	T	0	T	18.8	C	43.8	T	6.2	C	0
zSNP7773452	48850321			3	61769754	zC222O4	178012	G	0			G	37.5	G	0	G	0	G	43.8	G	0	G	0
zSNP7773665	48849898			3	61765453	zC222O4	182576	T	0	T	0	T	18.8	T	0	T	12.5	T	43.8	T	12.5	T	0
zSNP7773678	48849888					zC222O4	182692	C	0	T	0	T	37.5	T	0	T	25	C	43.8	T	6.2	C	0
zSNP7773681	48850325					zC222O4	182733	C	0	C	0	C	50	T	0	C	12.5	C	43.8	T	6.2	C	0
zSNP21178663	49053476			3	61888314	zC120M16	34642	G	12.5	T	0	G	18.8	G	0	T	25	G	43.8	G	0	G	0
zSNP21179030	49053379			3	61881210	zC120M16	41746	A	12.5	C	0	C	50	C	0	C	12.5	A	43.8	C	0	A	0
zSNP21180947	49053355	3	93.0343	3	61833303	zC120M16	89651	G	12.5	C	0	C	0	C	0	C	12.5	G	43.8	C	0	C	50
zSNP21181293	49053332			3	61818195	zC120M16	104759	C	12.5	T	0	C	0	T	0	T	18.8	C	43.8	T	6.2	C	0
zSNP40983263	192951215			3	62021468	zK111K8	6571	A	0	A	0	A	0	A	0	A	0	A	43.8	A	0	A	0
zSNP40984242	192951291			3	62000764	zK111K8	27275	T	0	T	0	T	31.2	C	50	T	12.5	C	43.8	C	6.2	T	0
zSNP40984806	192951246			3	61945953	zK111K8	82086	G	0	G	0	G	0	G	0	G	0	G	43.8	G	0	G	0
zSNP40984812	192951293	3	93.7161	3	61945781	zK111K8	82258	T	12.5	G	0	G	18.8	T	0	G	12.5	T	43.8	G	0	G	50
zSNP22484963	48507074	3	99.1074			zC160D19	41487	G	12.5	G	0	G	50	G	0	G	0	G	25	A	12.5	G	50
zSNP22486624	48507048			3	62924724	zC160D19	79453	T	0	T	0	T	0	T	0	T	0	C	25	T	0	T	0
zSNP22487127	48507050					zC160D19	98176	G	0			G	0	G	50	G	0	T	25	G	0	G	0
zSNP22487973	48507047			3	62947834	zC160D19	106887	C	0	C	0	C	0	C	0	C	12.5	C	25	C	0	C	0
zSNP22488322	48507069			3	62957834	zC160D19	116941	T	0			T	0	T	0	T	0	A	25	T	0	T	0
zSNP22488351	48507052			3	62960982	zC160D19	119996	G	12.5	G	0	G	50	G	0	G	43.8	G	25	G	0	G	50
zSNP22488353	48507067					zC160D19	120132	A	12.5	A	0	T	0	A	0	A	43.8	A	25	A	0	T	0
zSNP24600466	49055034	3	99.5938	3	63011304	zC225N18	52456	A	0	A	0	T	50	A	0	A	0	T	25	A	0	T	50
zSNP24600467	49055037			3	63011238	zC225N18	52522	T	0	T	0	T	0	T	0	T	0	C	25	T	0	T	0
zSNP24600474	49055021			3	63010998	zC225N18	52762	C	12.5	C	0	G	0	C	0	C	0	G	25	C	0	G	0
zSNP24600478	49055046	3	99.5938	3	63010884	zC225N18	52876	A	0	A	0	A	31.2	C	0	A	43.8	A	25	A	12.5	C	50
zSNP10772495	48457919			4	400913	zC286M4	9317	A	0	A	0	A	0	G	0	A	50	A	18.8	G	31.2	A	25
zSNP10773264	48457927	4	1.91584	4	386797	zC286M4	23433	A	12.5	G	0	A	0	G	0	G	6.2	A	18.8	G	12.5	G	50
zSNP10775922	48457942			4	327971	zC286M4	82259	T	12.5	A	0	T	0	A	0	T	43.8	T	50	T	37.5	T	0
zSNP10776951	48457980			4	298902	zC286M4	111328	T	0	T	0	T	0	T	0	T	0	T	50	T	12.5	T	25
zSNP10777825	48458029			4	267497	zC286M4	142733	T	0	T	0	T	0	G	0	T	0	T	50	T	37.5	T	0
zSNP10778544	48458080	4	1.1402	4	246782	zC286M4	163448	G	12.5	A	0	G	37.5	A	0	A	50	G	50	A	0	G	50
zSNP2558213	48750992			4	1473566	zC132P20	58838	T	0	T	0	T	0	T	0	C	18.8	C	50	T	0	T	0
zSNP2558601	48750800			4	1466594	zC132P20	65810	A	0	A	0	A	0	T	0	T	18.8	T	50	A	25	A	0
zSNP2559977	48750734	4	5.90902	4	1438316	zC132P20	94088	C	0	T	0	C	37.5	T	0	C	18.8	C	50	T	0	C	50
zSNP2560778	48750753			4	1425556	zC132P20	106848	A	0	A	0	A	0	A	0	A	0	A	50	A	0	A	0
zSNP2561087	48750996			4	1421169	zC132P20	111235	A	0	A	0	A	0	A	0	C	18.8	C	50	A	18.8	A	0
zSNP2562214	48750818	4	5.52032	4	1391674	zC132P20	140730	T	0	T	0	T	0	T	0	T	0	T	50	C	18.8	C	50
zSNP14601084	48949603			4	2405410	zK217K21	21398	G	37.5	G	0	G	0	G	0	G	6.2	C	25	C	6.2	G	25
zSNP14601471	48949481			4	2411227	zK217K21	27215	T	37.5	C	0	T	0	T	0	T	50	C	25	C	6.2	C	50
zSNP14601837	48949676			4	2418265	zK217K21	34253	C	37.5	T	0	C	0	C	0	C	50	T	25	T	33.3	T	50
zSNP14604097	48949664			4	2460688	zK217K21	76676	T	0	T	0	T	37.5	T	0	G	50	T	25	T	0	T	0
zSNP14607340	48949436	4	11.8354	4	2514743	zK217K21	130731	T	0	T	0	T	37.5	C	0	C	50	T	25	T	31.2	C	50
zSNP14607881	48949432			4	2523701	zK217K21	139689	C	37.5	C	0	C	0	C	50	C	6.2	T	25	C	50	C	25
zSNP17138680	49077999			4	2621313	zK48H7	33753	C	37.5	C	0	C	0	C	0	C	6.2	A	25	C	12.5	C	25
zSNP17139798	49077961			4	2644902	zK48H7	57342	A	0	A	0	A	37.5	A	0	T	50	A	25	T	43.8	A	25
zSNP17141081	49077996			4	2668660	zK48H7	81100	T	0	T	0	T	37.5	T	0	C	50	T	25	T	0	T	0
zSNP17141084	49077998			4	2668733	zK48H7	81173	A	0			C	0	A	0	C	6.2	A	25	C	43.8	A	0
zSNP17142642	49077982			4	2708762	zK48H7	121202	T	0			C	0			C	50	T	25	T	0	T	0
zSNP17143041	49077959	4	12.4124	4	2715965	zK48H7	128405	G	0	G	0	G	37.5	G	0	A	6.2	G	25	G	25	G	50
zSNP7188556	48866195	4	24.4151	4	5212968	zC214J24	21593	G	0	G	0	G	0	A	0	A	41.7	A	0	A	0	G	50
zSNP7188564	48866187			4	5212790	zC214J24	21771	C	0	C	0	C	0	C	0	C	0	C	37.5	T	25	C	0
zSNP7189209	48866205			4	5198207	zC214J24	36354	T	0	T	0	T	0	T	0	T	0	T	37.5	C	25	T	0
zSNP7189305	48866217			4	5196195	zC214J24	38366	T	0	T	0	T	0	T	0	T	0	T	37.5	G	25	T	0
zSNP7192112	48866185			4	5113754	zC214J24	120807	T	43.8	T	0	T	0	T	0	T	31.2	T	37.5	T	0	T	25
zSNP40997482	192464532	4	28.7878	4	6055977	zK112E7	4227	A	0	A	0	A	31.2	T	0	T	43.8	T	18.8	T	31.2	T	50
zSNP41002141	192464228			4	5949343	zK112E7	110861	A	0	A	0	A	0	A	0	A	0	T	18.8	A	0	A	0
zSNP41002511	192464398			4	5940463	zK112E7	119741	A	43.8	G	0	A	31.2	A	0	G	31.2	A	18.8	G	12.5	G	50
zSNP41002776	192464467			4	5936110	zK112E7	124094	A	43.8	T	0	A	31.2	A	0	A	37.5	A	18.8	A	0	A	25
zSNP44838630	192564781					zK267P21	2855	T	43.8	A	0	T	0	T	0	T	37.5	T	0	T	0	A	50
zSNP44840349	192564761					zK267P21	49056	A	43.8	G	0	A	0	A	0	A	31.2	A	0	G	0	G	50
zSNP44841824	192564822	4	31.0452			zK267P21	87433	G	0	G	0	G	0	A	0	A	37.5	A	0	A	0	G	50
zSNP44843802	192564578	4	31.2394			zK267P21	142474	G	0	G	0	G	31.2			A	25	A	0	A	0	G	50
zSNP44845254	192564647					zK267P21	183055	T	0	T	0	T	31.2	T	0	A	37.5	A	0	A	31.2	T	25
zSNP4636671	48666894			4	6763058	zC172B12	28283	T	0	T	0	T	0	T	0	T	0	C	0	T	0	T	25
zSNP4639512	48667407	4	32.7068	4	6816396	zC172B12	81621	C	0	C	0	C	31.2	T	0	T	25	T	0	T	0	C	50
zSNP4639576	48667211			4	6816815	zC172B12	82040	T	0	T	0	T	31.2	C	0	C	25	C	0	T	31.2	T	25
zSNP4640067	48667237			4	6827417	zC172B12	92642	A	0	A	0	A	0	A	0	A	0	G	0	G	31.2	A	0
zSNP4640090	48666990			4	6827669	zC172B12	92894	T	0	T	0	T	31.2	T	0	A	25	A	0	T	0	T	25
zSNP4640091	48666625			4	6827766	zC172B12	92991	C	0	C	0	C	0	G	0	C	0	G	0	G	31.2	G	50
zSNP4640181	48666860			4	6830051	zC172B12	95276	C	0	C	0	C	31.2	T	0	T	25	T	0	T	0	C	50
zSNP23722300	48482864	4	33.7766	4	7063903	zC206K18	4737	T	0	T	0	T	0	T	0	T	0	A	0	A	31.2	A	50
zSNP23722879	48482523	4	33.7766	4	7053479	zC206K18	15161	G	0	G	0	G	0	C	0	G	12.5	C	0	C	0	G	50
zSNP23724040	48482869	4	33.3875	4	7029460	zC206K18	39180	C	0	C	0	C	0	C	0	C	0	G	0	G	31.2	G	50
zSNP23725026	48482854	4	33.0958	4	6900712	zC206K18	57909	C	0	C	0	C	37.5	C	0	T	25	T	0	T	0	C	50
zSNP22551909	48741370			4	10968448	zC161F1	1496	T	0	T	0	T	0	T	0	T	0	T	50	T	12.5	T	0
zSNP22552852	48741507			4	10950833	zC161F1	19111	T	0	T	0	T	0	T	0	T	0	T	50	T	12.5	T	0
zSNP22552877	48741505			4	10950554	zC161F1	19390	T	0	T	0	T	0	T	0	T	0	T	50	T	12.5	T	0
zSNP22553946	48741407			4	10937273	zC161F1	32671	A	0	A	0	A	0	A	0	A	0	A	50	A	12.5	A	0
zSNP22554144	48741402			4	10934898	zC161F1	35046	G	0	G	0	G	0	G	0	G	0	G	50	G	14.3	G	0
zSNP22554708	48741432			4	10924629	zC161F1	45315	T	18.8	T	0	C	31.2	T	0	T	50	C	50	T	0	T	25
zSNP22554723	48741400			4	10924413	zC161F1	45531	C	18.8	C	0	T	31.2	C	0	C	50	T	50	C	0	C	25
zSNP22555141	48741392	4	43.9399	4	10916492	zC161F1	53452	C	0	C	0	C	31.2	T	0	C	0	C	50	T	18.8	C	50
zSNP22556155	48741468			4	10900120	zC161F1	69824	A	0	A	0	A	0	A	0	A	50	G	50	A	37.5	A	0
zSNP22557654	48741491			4	10875363	zC161F1	94581	A	37.5	G	0	A	0	A	0	A	50	G	50	A	0	A	0
zSNP22557710	48741495			4	10874958	zC161F1	94986	A	37.5	T	0	A	0	A	0	A	50	T	50	A	0	A	0
zSNP22558022	48741336			4	10869349	zC161F1	100595	G	50	G	0	C	0	C	0	C	50	G	50	C	0	C	25
zSNP22558024	48741414			4	10869267	zC161F1	100677	T	31.2	T	0	T	0	T	0	C	50	T	50	T	37.5	T	0
zSNP18530186	48753803			4	21934898	zK97C7	61940	G	31.2	G	0	G	0	G	0	G	0	A	43.8	G	50	G	50
zSNP18531299	48753943			4	21913212	zK97C7	83626	A	0	A	0	G	25	G	0	G	43.8	G	31.2	G	50	G	50
zSNP18531300	48753991			4	21913104	zK97C7	83734	G	18.8	G	0	A	25	A	0	A	43.8	A	31.2	G	50	G	50
zSNP18531446	48754107	4	56.1282	4	21912107	zK97C7	84731	A	0	A	0	A	37.5	A	0	A	0	G	31.2	A	0	G	50
zSNP18532106	48754123	4	56.1282	4	21903463	zK97C7	93375	G	0	A	0	A	0	G	0	A	0	A	31.2	G	0	G	50
zSNP13751885	48831396			4	24962806	zK183C16	19100	T	0	T	0	T	18.8	T	0	T	0	T	43.8	T	0	T	0
zSNP13752583	48831504			4	24949016	zK183C16	32890	A	12.5	A	0	A	12.5	T	0	A	0	A	43.8	A	6.2	A	0
zSNP13753269	48831585			4	24934401	zK183C16	47505	T	0	C	0	C	31.2	T	0	C	0	C	43.8	T	0	T	0
zSNP13754118	48831699			4	24919288	zK183C16	62618	C	0	C	0	C	0	C	0	T	37.5	T	43.8	C	0	C	0
zSNP13754938	48831939			4	24907605	zK183C16	74301	A	20	A	0	A	18.8	A	0	C	37.5	C	43.8	A	25	C	0
zSNP13755521	48832009	4	56.908	4	24893871	zK183C16	88035	T	0	T	0	T	31.2	T	0	T	0	T	43.8	T	25	C	50
zSNP9068369	48807148			4	26992510	zC243P21	6515			G	0	G	0			G	20	A	43.8			G	0
zSNP9068637	48807125			4	26987373	zC243P21	11519	G	0	G	0	G	0	G	0	G	0	A	43.8	G	0	G	0
zSNP9069028	48807298			4	26980972	zC243P21	18428	T	0	T	0	T	0	T	0	T	6.2	A	43.8	T	0	T	0
zSNP9069816	48807142			4	26968411	zC243P21	30668	G	0	G	0	G	0	A	0	G	0	A	43.8	G	7.1	G	0
zSNP9070279	48807167	4	57.1023			zC243P21	39032	G	0	G	0	G	18.8			G	0	A	43.8	G	0	G	50
zSNP9070921	48806795					zC243P21	51545	T	0	T	0	T	0	T	0	T	25	T	43.8	T	25	T	0
zSNP9071223	48806981			4	26940599	zC243P21	57275	T	0	T	0	T	0			T	25	T	43.8	T	0	T	0
zSNP9071902	48807196	4	57.0051	4	26926457	zC243P21	69917	T	0	T	0	T	18.8	T	0	T	0	C	43.8	T	25	C	50
zSNP9073099	48807443					zC243P21	89077	A	0			A	0	A	0	A	6.2	T	43.8	A	0	A	0
zSNP9073738	48807247			4	26899245	zC243P21	97072	C	0			C	0	C	0	C	25	C	43.8	C	0	C	0
zSNP9074557	48807425			4	26878770	zC243P21	117124	T	0	T	0	T	0	T	0	T	25	T	43.8	T	0	T	0
zSNP9074561	48806793	4	57.0051	4	26878750	zC243P21	117144	A	0	A	0	A	18.8	G	0	A	25	A	43.8	A	31.2	G	50
zSNP28788499	48661439			4	29041153	zK191J3	58262	T	0	T	0	T	0	A	0	T	25	A	43.8	A	0	T	0
zSNP28788618	48661436	4	57.2966	4	29035255	zK191J3	64160	A	18.8	G	0	G	12.5	A	0	A	37.5	G	43.8	A	25	G	50
zSNP28788622	48661427	4	57.2966	4	29035186	zK191J3	64229	T	18.8	G	0	G	12.5	T	0	T	37.5	G	43.8	T	25	G	50
zSNP28788829	48661466			4	29028203	zK191J3	71212	A	0	A	0	A	18.8			A	25	T	43.8	T	25	T	25
zSNP28788847	48661470			4	29009126	zK191J3	90289	G	0	G	0	G	0	G	0	G	0	G	43.8	G	0	G	0
zSNP35086830	192675954			4	58302313	zC161M3	32939	G	0	G	0	G	0	A	0	G	0	G	0	G	0	G	0
zSNP35087234	192675955			4	58282047	zC161M3	53205	A	0			A	0	A	0	A	25	G	0	A	31.2	A	0
zSNP35087240	192675953	4	67.6573	4	58281937	zC161M3	53315	A	0	A	0	A	0	C	0	A	0	C	0	C	0	C	50
zSNP35087673	255571413	4	67.6573	4	58239035	zC161M3	96217	G	0	C	0	G	6.2	G	0	G	6.2	C	0	G	0	G	50
zSNP31329542	49075971					zK61P9	39315	T	0	T	0	T	0	T	0	T	0	A	18.8	T	0	T	0
zSNP31332932	49075937					zK61P9	106878	G	50	G	0	G	50	A	0	G	12.5	A	18.8	G	50	A	0
zSNP31333787	49075891			4	61347809	zK61P9	138036	T	25	T	0	T	0	T	0	T	12.5	T	18.8	C	6.2	T	0
zSNP31334116	49075898	4	88.5653	4	61333262	zK61P9	147176	T	37.5	G	0	G	50	G	0	G	18.8	T	18.8	T	50	G	50
zSNP31334158	49075916			4	61332810	zK61P9	147628	C	37.5	T	0	C	50	T	0	T	18.8	C	18.8	C	50	C	50
zSNP31334176	49075949			4	61332595	zK61P9	147843	C	25	C	0	C	0	C	0	C	12.5	C	18.8	C	43.8	C	0
zSNP31334414	49075899	4	88.5653	4	61329803	zK61P9	150635	C	25	C	0	C	50	T	0	C	12.5	C	18.8	C	6.2	C	50
zSNP44237693	192898675	5	1.33501	5	1736997	zK246L19	40039	T	31.2	T	0	T	6.2	T	0	T	0	A	0	A	12.5	A	50
zSNP44240786	192898726	5	1.14232	5	1658616	zK246L19	118420	T	0	T	0	T	25	A	0	T	12.5	T	0	T	31.2	A	50
zSNP26197987	48754035			5	4155775	zC283G2	180	A	0	A	0	A	6.2	G	0	A	0	G	0	A	0	A	25
zSNP26201223	48753962			5	4280684	zC283G2	125141	C	12.5	C	0	A	37.5	A	0	C	43.8	A	0	C	18.8	C	25
zSNP26201254	48754173			5	4280894	zC283G2	125351	G	0	G	0	G	0	G	0	G	37.5	A	0	G	0	G	0
zSNP26201404	48753839	5	13.8654	5	4285643	zC283G2	130100	T	12.5	T	0	G	37.5	G	0	G	37.5	T	0	G	43.8	G	50
zSNP26201695	48754416			5	4294855	zC283G2	138821	A	0	A	0	A	0	A	0	A	0	A	0	A	18.8	A	0
zSNP26201945	48754389			5	4304665	zC283G2	147950	G	0	G	0	A	37.5	G	0	G	43.8	A	0	G	0	G	0
zSNP27906088	48584557			5	6161520	zK14I22	2173	A	6.2	A	0	A	0	A	0	G	12.5	G	18.8	G	50	A	0
zSNP27906174	48584583			5	6158009	zK14I22	5684	A	0	A	0	A	0	A	0	A	0	A	18.8	A	0	A	25
zSNP27906184	48584529			5	6157795	zK14I22	5898	G	0	G	0	G	0	G	0	G	0	G	18.8	G	0	G	0
zSNP27906196	48584541	5	20.8417	5	6157724	zK14I22	5969	A	18.8	G	0	G	43.8	G	0	G	12.5	G	18.8	G	0	G	50
zSNP27906202	48584663			5	6157632	zK14I22	6061	G	6.2	G	0	G	0	G	0	C	12.5	C	18.8	C	31.2	G	0
zSNP27908117	48584665			5	6068912	zK14I22	94781	T	6.2	A	0	T	0	T	0	A	0	A	18.8	A	43.8	T	0
zSNP21437134	48595372	5	26.1057	5	9596124	zC12E13	151349	C	43.8	C	0	C	43.8	C	0	C	18.8	C	12.5	A	18.8	C	50
zSNP21437147	48595392			5	9596356	zC12E13	151581	C	0	T	0	T	43.8	C	0	C	0	T	12.5	C	0	C	25
zSNP21437370	48595424			5	9600130	zC12E13	155355	A	0	G	0	G	25	G	0	A	0	G	12.5	A	41.7	A	25
zSNP21437482	48595439	5	26.1057	5	9602655	zC12E13	157880	A	12.5	A	0	A	0	C	0	C	50	A	0	C	12.5	C	50
zSNP21437779	48595493			5	9610065	zC12E13	165290	C	0	T	0	T	18.8	T	0	C	0	T	0	C	37.5	T	25
zSNP21437800	48595497			5	9610251	zC12E13	165476	C	37.5	C	0	C	0	C	0	C	6.2	C	0	C	18.8	C	0
zSNP32244222	49012142			5	10157145	zKp1E8	14118	A	12.5	A	0	A	0	A	0	A	18.8	A	12.5	G	43.8	A	0
zSNP32244907	49012182	5	26.69	5	10055590	zKp1E8	44745	C	37.5	C	0	C	43.8	G	0	C	25	C	12.5	G	0	C	50
zSNP32245390	49012271			5	10203225	zKp1E8	60198	T	37.5	T	0	T	0	A	0	A	0	T	12.5	A	0	T	0
zSNP32245505	49012005	5	26.7871	5	10087390	zKp1E8	62976	C	0	C	0	G	0	C	0	C	0	G	12.5	C	18.8	G	50
zSNP32246129	49012858			5	10230270	zKp1E8	87243	T	0	T	0	A	43.8	T	0	T	0	A	12.5	T	0	T	0
zSNP32247561	49013102			5	10284196	zKp1E8	141169	T	0			T	43.8	C	0	C	25	T	0	T	43.8	C	0
zSNP32247720	49013254	5	27.0785	5	10296717	zKp1E8	153690	G	0	G	0	G	25	A	0	A	25	G	0	G	25	G	50
zSNP8217473	48849207					zC230G14	127110	A	12.5	G	0	A	31.2	G	0	A	6.2	A	43.8	G	50	G	0
zSNP8217575	48849273					zC230G14	131131	A	12.5	G	0	A	31.2	A	0	A	0	A	43.8	A	0	G	50
zSNP8217648	48849213	5	34.0234			zC230G14	132066	T	12.5	G	0	T	25	G	0	G	6.2	T	43.8	G	43.8	G	50
zSNP8217837	48849239	5	34.0234			zC230G14	133854	A	12.5	G	0	A	25	A	0	G	6.2	A	43.8	A	0	G	50
zSNP8217911	48849282					zC230G14	135837	A	12.5	C	0	A	25			C	6.2	A	43.8	A	0	C	0
zSNP8218141	48849205					zC230G14	140655	A	0			A	0	A	0	A	0	A	43.8	A	0	A	0
zSNP8218153	48849192					zC230G14	140736	T	12.5	A	0	A	18.8	T	0	A	0	T	43.8	T	37.5	T	50
zSNP8218304	48849263					zC230G14	143597	G	12.5	T	0	T	43.8	G	0	T	0	G	43.8	G	8.3	T	0
zSNP14332689	48772325			5	14868876	zK202N14	31036	G	12.5	A	0	A	14.3	A	0	A	0	G	43.8	A	43.8	A	0
zSNP14334441	48771762			5	14909824	zK202N14	71984	G	12.5	A	0	A	18.8	A	0	A	0	G	43.8	A	43.8	A	0
zSNP14335910	48771891			5	14957843	zK202N14	120003	G	0	G	0	G	0	G	0	G	0	G	43.8	G	0	G	0
zSNP14337059	48772165	5	34.3149	5	14982620	zK202N14	144780	C	0	C	0	C	31.2	C	0	C	0	C	43.8	C	31.2	C	50
zSNP25094438	48490309	5	38.791	5	22497567	zC240B21	9781	T	12.5	C	0	T	0	T	0	T	0	T	0	T	0	C	50
zSNP25095415	48490322			5	22463200	zC240B21	44148	T	12.5	G	0	T	0	T	0	T	0	T	0	T	0	T	0
zSNP25095729	48490329			5	22454920	zC240B21	52428	C	37.5	A	0	C	25	A	0	C	0	C	0	A	50	A	0
zSNP25095744	48490335			5	22454579	zC240B21	52769	C	12.5	T	0	C	0	C	0	C	0	C	0	C	18.8	C	0
zSNP25096546	48490341	5	38.791	5	22427926	zC240B21	79422	G	37.5	G	0	G	50	G	0	A	0	A	0	G	37.5	G	50
zSNP1727612	48470770			5	25817923	zC114C12	1320	C	12.5	A	0	C	0			C	0	C	0	C	0	C	0
zSNP1727674	48470779			5	25816367	zC114C12	2876	T	12.5	C	0	C	0	T	0	T	0	T	0	T	0	T	0
zSNP1727679	48470784			5	25816270	zC114C12	2973	T	25	C	0	C	0	C	0	T	0	T	0	C	50	T	25
zSNP1728173	48470799			5	25801900	zC114C12	17343	T	25	A	0	A	50	A	0	T	0	T	0	T	12.5	T	25
zSNP1728194	48470802			5	25801578	zC114C12	17665	G	0	C	50	G	12.5	C	0	G	0	G	0	G	6.2	G	25
zSNP1728342	48470805	5	41.9511	5	25800705	zC114C12	18538	T	12.5	A	0	T	50	A	0	T	0	T	0	T	37.5	T	50
zSNP1728536	48470811			5	25797897	zC114C12	21346	G	12.5	C	0	G	0	G	0	G	0	G	0	G	37.5	G	0
zSNP1728926	48470826			5	25791026	zC114C12	28217	A	12.5	T	0	T	50	A	0	A	0	A	0	A	0	A	0
zSNP28976370	48972060			5	27736967	zK201C13	8713	C	0	C	0	C	50	C	0	C	0	C	31.2	C	0	C	0
zSNP28976671	48972040			5	27729958	zK201C13	15722	T	12.5	A	0	T	50	A	0	T	0	T	31.2	T	12.5	A	25
zSNP28977485	48972044			5	27708214	zK201C13	37466	A	0	A	0	G	50	A	0	A	0	A	31.2	A	0	A	0
zSNP28977492	48972045	5	44.3333	5	27708089	zK201C13	37591	A	25	A	0	G	0	A	0	A	43.8	A	31.2	A	25	G	50
zSNP14744480	48608894			5	29661291	zK21K4	31268	A	43.8	G	0	G	42.9	G	50	G	43.8	A	0	A	0	A	25
zSNP14744500	48608898	5	46.3944	5	29661175	zK21K4	31384	T	37.5	T	0	T	0	G	50	T	43.8	G	0	G	6.2	G	50
zSNP14744892	48608923			5	29653716	zK21K4	38843	G	43.8	A	0	A	0	A	0	A	43.8	G	0	G	0	G	25
zSNP14745027	48608910			5	29651473	zK21K4	41086	T	43.8	C	0	C	50	C	50	C	43.8	T	0	T	0	T	25
zSNP14745038	48608906			5	29651324	zK21K4	41235	T	43.8	G	0	G	50	G	50	G	43.8	T	0	T	0	T	25
zSNP14745050	48608914			5	29651205	zK21K4	41354	G	18.8	G	0	C	50	G	0	G	0	C	0	C	12.5	C	25
zSNP14745059	48608908			5	29651119	zK21K4	41440	A	18.8	A	0	T	50	A	0	A	0	T	0	T	0	T	25
zSNP14745516	48608904			5	29643764	zK21K4	48795	A	37.5	A	0	A	42.9	A	0	A	43.8	G	0	G	37.5	A	0
zSNP38933719	192866878	5	48.5551	5	31703332	zC47B24	14119	A	0	A	0	G	25	G	50	G	37.5	G	43.8	G	0	G	50
zSNP38934082	192866859			5	31719890	zC47B24	30677	A	37.5	A	0	A	21.4	A	0	A	0	A	43.8	A	0	A	0
zSNP38935043	192866856			5	31745121	zC47B24	55908	T	0	T	0	G	43.8	T	0	G	37.5	G	43.8	G	12.5	T	0
zSNP38935278	192866799			5	31753016	zC47B24	63803	G	42.9	A	0	A	0	G	50	A	37.5	A	0	G	0	A	0
zSNP38936051	192866767			5	31778079	zC47B24	88866	C	35.7	A	0	A	31.2	A	0	A	0	A	43.8	A	0	A	0
zSNP20980624	48660501			5	32179287	zC117M20	695	A	0	A	0	A	31.2	A	0	A	0	A	6.2	A	25	A	0
zSNP20981046	48660624	5	48.8467	5	32185513	zC117M20	6921	T	0	T	0	T	25	T	0	T	0	T	6.2	C	12.5	C	50
zSNP20986697	48660742			5	32315973	zC117M20	137381	A	0	A	0	A	25	A	0	A	0	A	6.2	A	0	A	0
zSNP20986702	48660708	5	49.1384	5	32316036	zC117M20	137444	C	31.2	C	0	T	0	C	50	T	0	C	6.2	T	0	C	50
zSNP20986728	48660604	5	49.1384	5	32316419	zC117M20	137827	A	31.2	A	0	T	0	A	50	T	0	A	6.2	T	12.5	A	50
zSNP2926829	48808337			5	39544827	zC139A5	49762	A	43.8	A	0	A	0	A	0	A	0	A	12.5	G	18.8	A	0
zSNP2927251	48808361	5	53.174	5	39534996	zC139A5	59593	G	0	A	0	G	50	A	0	A	43.8	A	12.5	G	18.8	G	50
zSNP2927269	48808367			5	39534803	zC139A5	59786	A	0	G	0	A	0	G	0	G	43.8	G	12.5	A	0	A	0
zSNP2928562	48808399			5	39507706	zC139A5	86883	G	43.8	G	0	G	0	G	0	G	0	G	12.5	G	0	G	0
zSNP2928568	48808401			5	39507611	zC139A5	86978	T	0	C	0	T	31.2	C	0	C	43.8	C	12.5	T	0	T	0
zSNP14527001	48697101			5	44453315	zK210G19	130805	T	0			T	25			A	31.2	A	0	T	6.2
zSNP14527049	48697105	5	53.271	5	44453011	zK210G19	131109	A	0	A	0	G	43.8	A	0	G	31.2	G	0	G	0	G	50
zSNP2923912	48808156	5	53.271	5	39592680	zC139A5	1909	T	43.8	T	0	T	18.8	T	0	T	0	T	12.5	T	31.2	T	50
zSNP2924081	48808158			5	39589585	zC139A5	5004	C	0	G	0	C	0	G	0	G	43.8	G	12.5	G	0	C	0
zSNP27415142	48960192	5	54.9365	5	46626084	zK11C9	38809	G	37.5	G	0	T	43.8	G	0	G	31.2	T	0	T	0	G	50
zSNP27415161	48960194			5	46626237	zK11C9	38962	A	37.5	A	0	A	0	A	0	A	31.2	G	0	A	0	A	0
zSNP27415808	48960170	5	54.9365	5	46639868	zK11C9	52564	T	0	T	0	C	0	T	0	T	0	T	0	T	50	C	50
zSNP27418299	48960220			5	46691346	zK11C9	106817	T	37.5	T	0	T	0	T	0	T	31.2	C	0	T	0	T	0
zSNP27418358	48960202					zK11C9	107594	A	37.5	A	0	A	0	A	0	A	31.2	T	0	A	0	A	0
zSNP42952037	192637900			5	53074986	zK1O2	31407	T	18.8	T	0	A	0	T	0	A	14.3	A	0	T	31.2	T	25
zSNP42952038	192637714			5	53074893	zK1O2	31500	T	50	T	0	G	0	T	0	G	0	G	0	G	0	G	0
zSNP42952098	192637860	5	59.2066	5	53252647	zK1O2	39919	T	50	T	0	C	31.2	T	0	C	0	C	0	T	0	C	50
zSNP42952620	192638009			5	53049823	zK1O2	56570	A	50	A	0	G	0	A	0	G	0	G	0	G	0	G	0
zSNP42952622	192638040			5	53049785	zK1O2	56608	T	18.8	T	0	C	0	T	0	T	18.8	C	0	T	0	T	50
zSNP42956149	192637923			5	52916116	zK1O2	190277	G	31.2	G	0	A	0	G	0	A	0	A	0	A	0	A	0
zSNP23570208	48502184			5	58898491	zC202F5	6743	T	37.5	T	0	A	18.8	T	0	A	31.2	A	31.2	A	25	T	0
zSNP23570776	48502179	5	61.069	5	58914826	zC202F5	23078	G	0	G	0	A	43.8	G	0	G	0	A	43.8	G	12.5	G	50
zSNP23570875	48502300			5	58918237	zC202F5	26489	C	37.5	C	0	C	0	C	0	C	25	C	43.8	G	12.5	C	0
zSNP23571551	48502349	5	61.069	5	58930486	zC202F5	38738	G	37.5	G	0	G	0	G	0	G	25	G	43.8	T	12.5	G	50
zSNP23572441	48502322			5	58943124	zC202F5	51376	A	37.5	A	0	A	0	A	0	A	25	A	43.8	C	12.5	A	0
zSNP23572752	48502361			5	58953400	zC202F5	61652	T	0	T	0	A	31.2	T	0	T	0	A	50	T	37.5	T	0
zSNP23572938	48502211			5	58958193	zC202F5	66445	T	37.5	T	0	T	25	T	0	T	25	C	50	C	25	T	0
zSNP40815715	192517832			5	62350324	zK106M5	44735	A	0	A	0	A	25	A	0	A	6.2	A	18.8	A	12.5	A	0
zSNP40815717	192517879			5	62350218	zK106M5	44841	A	18.8	T	0	A	0	T	0	T	50	A	18.8	T	25	A	0
zSNP40815724	192517884	5	63.6274	5	62349971	zK106M5	45088	C	0	C	0	C	0	C	0	C	6.2	C	12.5	C	0	C	50
zSNP40816817	192517882			5	62315636	zK106M5	79423	T	0	T	0	T	0	T	0	T	0	C	18.8	T	0	T	0
zSNP40817195	192517869			5	62303032	zK106M5	92027	A	0	A	0	A	0	A	0	A	12.5	A	18.8	A	0	A	0
zSNP10892419	48703474			5	65707130	zC31P3	16834	T	0	T	0	T	0	T	0	T	0	T	50	T	0	T	0
zSNP10892466	48703436			5	65708189	zC31P3	17900	A	0	A	0	T	50	A	0	T	37.5	A	31.2	A	0	A	0
zSNP10892511	48703448			5	65709297	zC31P3	18994	C	0	C	0	C	0	C	0	C	0	C	31.2	C	0	C	0
zSNP10892524	48703484			5	65776625	zC31P3	19119	C	0	C	0	C	0	G	0	C	31.2	C	31.2	C	12.5	C	0
zSNP10892606	48703488			5	65778221	zC31P3	20715	T	0	T	0	T	43.8	T	0	T	31.2	C	50	T	0	T	0
zSNP10892624	48703504	5	67.0589	5	65778359	zC31P3	20853	G	0	G	0	G	0	C	0	G	25	G	0	G	12.5	C	50
zSNP10892636	48703444			5	65781373	zC31P3	23867	G	0	G	0	G	0	G	0	G	0	G	50	G	0	G	0
zSNP10893093	48703494			5	65788240	zC31P3	30734	T	0	T	0	T	0	T	0	T	0	C	50	T	0	T	0
zSNP10893264	48703554			5	65794498	zC31P3	36992	C	0	C	0	C	0	C	0	C	0	C	50	C	0	C	0
zSNP10893412	48703538			5	65797919	zC31P3	40413	T	0	T	0	T	0	T	0	T	0	T	50	T	0	T	0
zSNP27673142	49030172	5	67.7392	5	66003759	zK13B16	11077	G	0	G	0	T	37.5	T	0	G	31.2	G	50	T	0	G	50
zSNP27673846	49030379			5	65989427	zK13B16	25409	G	0	G	0	T	37.5	G	0	G	31.2	G	50	T	18.8	G	0
zSNP27674759	49030344			5	65969894	zK13B16	44942	A	14.3			G	25	G	0	G	0	G	50	G	0	G	50
zSNP27674824	49030281			5	65968674	zK13B16	46162	A	37.5	T	0	T	25	T	0	T	0	A	50	T	0	A	50
zSNP27674849	49030138			5	65968507	zK13B16	46329	A	31.2	C	0	C	31.2			C	0	C	50	C	0	A	0
zSNP27678257	49030155	5	67.4479	5	65878481	zK13B16	136355	A	0	A	0	A	25	G	50	A	0	G	50	A	12.5	G	50
zSNP44930610	192814452			5	70198745	zK273O13	6909	C	0			C	0	C	0	T	43.8	C	25	C	0
zSNP44931593	192814569			5	70140605	zK273O13	65049	T	0	T	0	T	0	T	0	G	43.8	T	25	T	0	T	0
zSNP44932438	192814781			5	70093328	zK273O13	112326	A	37.5	C	50	A	37.5	A	0	C	43.8	A	25	A	6.2
zSNP44933950	192814441	5	76.7402	5	70048162	zK273O13	157492	A	37.5	A	0	G	37.5	G	0	A	43.8	G	25	G	0	G	50
zSNP20778535	48732327			5	70390250	zC110P13	5872	C	0			C	43.8	C	0	G	37.5	C	25	C	0	C	0
zSNP20779658	48732385	5	77.7154	5	70364055	zC110P13	32067	A	43.8	G	0	G	18.8	A	0	A	6.2	G	25	G	37.5	G	50
zSNP20781203	48732023	5	77.7154	5	70322781	zC110P13	73341	A	0	A	0	G	37.5	G	0	G	37.5	A	25	A	43.8	G	50
zSNP20782808	48732349			5	70280124	zC110P13	115998	C	43.8	T	0	T	43.8	T	0	T	43.8	C	25	C	18.8	T	0
zSNP20783007	48732011			5	70275790	zC110P13	120332	C	43.8	T	0	T	0	T	0	C	43.8	T	25	T	0	T	0
zSNP26207311	192663081	5	82.1934	5	71628285	zC283H6	26866	T	12.5	C	50	T	0	T	0	T	0	T	0	T	0	C	50
zSNP26208568	49002389	5	82.5824	5	71662079	zC283H6	61326	C	37.5	A	0	C	31.2	C	0	C	6.2	C	0	A	0	C	50
zSNP26211554	49002525			5	71705898	zC283H6	105145	C	0	C	0	C	0			C	0	G	18.8	C	0	C	0
zSNP26211738	49002146			5	71711542	zC283H6	110789	T	0	T	0	T	0	T	0	T	0	A	18.8	T	0	T	0
zSNP35292789	193001113	5	83.438	5	71878954	zC173B16	29770	C	37.5	T	0	C	0	C	0	C	0	C	50	C	0	C	50
zSNP35293569	193001268			5	71854960	zC173B16	53764	T	0	T	0	T	0	T	0	T	0	A	18.8	T	0	T	0
zSNP35295726	193001248	5	82.8741	5	71792657	zC173B16	116067	A	0	A	0	T	37.5	T	0	T	6.2	A	18.8	T	0	T	50
zSNP22336155	48565834	5	85.8602	5	72463849	zC157P22	63757															C	50
zSNP22338434	48565467			5	72391765	zC157P22	135841	G	0	G	0	G	0	G	0	G	0	G	18.8	G	0	G	0
zSNP22338824	48566220	5	85.0827	5	72381157	zC157P22	146449	C	25	C	0	C	25	C	0	C	0	C	6.2	C	0	C	50
zSNP22339029	48566289	5	85.0827	5	72372244	zC157P22	155362	A	0	A	0	A	31.2	T	0	A	25	T	18.8	T	0	A	50
zSNP33228781	192418124					bGZ160O4	1509	A	0	A	0	A	0	A	0	A	0	A	18.8	A	0	A	0
zSNP33229149	192418139					bGZ160O4	21534	A	0	A	0	A	12.5	C	50	A	0	A	18.8	A	0	A	0
zSNP33230096	192418050			5	75456214	bGZ160O4	46399	A	0	A	0	A	0	A	0	A	0	A	31.2	A	0	A	0
zSNP33230750	192418094	5	106.563	5	75434611	bGZ160O4	57922	T	25	T	0	T	43.8	T	0	T	25	T	18.8	T	25	A	50
zSNP33231291	192418215			5	75421170	bGZ160O4	78279	G	0	G	0	G	0	A	0	G	0	G	18.8	G	6.2	G	0
zSNP44376804	193057188	6	16.767	6	3817035	zK251E16	20855	G	0	G	0	G	25	A	0	A	43.8	G	25	G	37.5	G	50
zSNP44376872	193057175			6	3759466	zK251E16	23229	T	31.2	T	0	T	25	C	0	T	25	C	25	T	0	T	25
zSNP44377402	193057016			6	3699936	zK251E16	82759	A	12.5	A	0	A	21.4	A	0	A	0	A	25	A	0	A	0
zSNP44377461	193057039			6	3693859	zK251E16	88836	A	28.6	A	0	A	0			A	18.8	T	25	A	0	A	25
zSNP44377542	193056980			6	3693092	zK251E16	89603	C	12.5	C	0	C	43.8	T	0	T	43.8	C	25	T	0	C	0
zSNP44377886	193057060			6	3689409	zK251E16	93286	A	31.2	A	0	A	0	A	0	A	0	G	25	A	0	A	0
zSNP44379880	193057167	6	16.088	6	3631388	zK251E16	151307	T	0	T	0	G	31.2	G	0	G	18.8	T	25	G	37.5	G	50
zSNP44380055	193057280			6	3627504	zK251E16	155191	T	31.2	T	0	T	0	T	0	T	0	C	25	T	0	T	0
zSNP14388048	255571451	6	19.5377	6	4621582	zK207F13	42781	T	18.8	T	0	T	50	A	0	T	37.5	A	18.8	T	31.2	T	50
zSNP14388602	255571470			6	4609483	zK207F13	54880	A	12.5	A	0	A	25	A	0	A	0	G	18.8	A	0	A	0
zSNP14390506	48887142			6	4545008	zK207F13	119355	A	0	A	0	A	0	A	0	A	0	A	43.8	A	0	A	0
zSNP14390514	48887147			6	4544948	zK207F13	119415	C	0	C	0	C	0	C	0	C	0	C	18.8	C	0	C	0
zSNP14390519	48887149			6	4544891	zK207F13	119472	A	12.5	A	0	A	25	C	0	A	25	C	18.8	A	0	A	25
zSNP14390520	48887126			6	4544864	zK207F13	119499	G	0	G	0	G	25	G	0	G	12.5	G	18.8	G	6.2	G	25
zSNP14390543	48887118			6	4544719	zK207F13	119644	T	12.5	T	0	T	25	T	0	T	37.5	C	18.8	T	0	T	0
zSNP14390550	48887124			6	4544675	zK207F13	119688	G	0			G	40	A	0	A	33.3	G	0	A	0	A	0
zSNP9246744	48499103	6	20.1089	8	30381444	zC247L22	35604	A	18.8	A	0	G	50	G	0	G	50	G	18.8	A	31.2	G	50
zSNP6672742	48708887					zC208B16	21495	G	31.2	G	0	G	50	G	0	G	25	A	18.8	G	0	G	0
zSNP6677894	48708989					zC208B16	163382	T	18.8	T	0	A	50	T	0	T	25	A	18.8	T	0	T	25
zSNP6678001	48708807					zC208B16	167011	G	0	G	0	G	0	C	0	G	0	G	18.8	G	0	G	0
zSNP6678374	48709047					zC208B16	173983	T	18.8	T	0	C	50	T	0	T	37.5	C	18.8	T	25	T	0
zSNP6678750	48709027	6	20.1089			zC208B16	186345	A	18.8	A	0	T	50	T	0	T	50	T	18.8	A	31.2	T	50
zSNP11636242	48838694			6	6848604	zC85N16	19313	T	6.2	T	0	T	0	T	0	T	0	A	18.8	T	0	T	25
zSNP11636575	48838535			6	6842075	zC85N16	25842	A	31.2	A	0	A	0	G	0	G	12.5	G	0	G	6.2	A	25
zSNP11636888	48839006	6	23.9394	6	6831643	zC85N16	36274	T	6.2	T	0	T	18.8	G	50	G	12.5	G	0	G	0	G	50
zSNP11637115	48838918			6	6826740	zC85N16	41177	C	6.2	C	0	C	0	C	0	C	0	T	14.3	C	0	C	0
zSNP11641244	48838945			6	6722387	zC85N16	145530	C	6.2	C	0	C	18.8	C	0	C	0	A	18.8	C	0	C	0
zSNP11641256	48838437			6	6722292	zC85N16	145625	A	37.5	A	0	A	18.8	A	0	G	31.2	G	0	G	0	A	0
zSNP11642367	48838818			6	6705413	zC85N16	162504	G	0	G	0	G	0	A	0	G	0	A	18.8	G	6.2	G	0
zSNP24498123	48492547	6	27.5625	6	8294927	zC223I3	33607	G	12.5	G	0	A	6.2	G	0	A	31.2	G	31.2	A	12.5	G	50
zSNP24498125	48492631	6	27.5625	6	8295003	zC223I3	33683	C	12.5	C	0	T	6.2	C	0	T	25	C	31.2	T	0	C	50
zSNP24499979	48492660			6	8342617	zC223I3	81297	G	0	G	0	A	25	G	0	A	25	G	31.2	G	6.2	G	0
zSNP24500721	48492504			6	8358182	zC223I3	96862	C	12.5	C	0	C	50			A	25	C	31.2	A	0	C	0
zSNP24502128	48492599			6	8401394	zC223I3	140074	A	0	A	0	G	6.2	A	0	A	31.2	A	6.2	A	0	A	25
zSNP24502315	48492654			6	8492118	zC223I3	146078	T	12.5	T	0	G	25	T	0	T	31.2	T	6.2	G	6.2	T	0
zSNP24505352	48492700	6	27.5625	6	8553656	zC223I3	207380	G	12.5	G	0	A	6.2	A	0	A	0	G	31.2	A	0	G	50
zSNP4919806	48751729	6	38.346	6	15552993	zC186M12	16233	C	31.2	T	0	T	25	T	0	C	6.2	C	12.5	T	6.2	C	50
zSNP4920222	48751775			6	15546334	zC186M12	22892	A	25	A	0	T	6.2	T	0	A	37.5	A	12.5	A	12.5	A	50
zSNP4921283	48751907	6	38.346	6	15503844	zC186M12	65382	C	37.5	C	0	C	43.8	C	0	C	12.5	C	12.5	C	6.2	C	50
zSNP4922444	48752031			6	15472631	zC186M12	96595	A	25	A	0	A	18.8	A	0	A	0	A	12.5	A	6.2	A	0
zSNP4923131	48752103			6	15456426	zC186M12	112800	C	43.8	A	0	A	0	A	0	C	37.5	C	12.5	A	0	A	0
zSNP4924449	48752173			6	15433107	zC186M12	136073	G	43.8			A	0			G	6.2	G	12.5	A	0	A	25
zSNP4925242	48752262					zC186M12	162627	C	43.8			T	0			C	31.2	C	12.5	T	0	T	25
zSNP11262207	48534784	6	43.3133	6	32388711	zC63C23	8219	C	0	C	0	C	18.8	G	0	C	0	G	0	C	12.5	C	50
zSNP11265461	48534900			6	32452764	zC63C23	70942	T	0	T	0	T	0	T	0	T	0	T	0	T	12.5	T	0
zSNP11268011	48534910			6	32521936	zC63C23	135066	A	0	A	0	A	18.8	A	0	A	0	T	0	T	31.2	A	0
zSNP11268794	48534921			6	32537060	zC63C23	149913	A	18.8	A	0	A	37.5	G	0	G	37.5	G	0	A	18.8	A	25
zSNP46308892	192821815	6	43.995	6	35139546	zK61C16	16178	T	0	T	0	T	25	T	0	T	43.8	G	50	T	25	G	50
zSNP46309998	192821862			6	35114240	zK61C16	41484	C	0	C	0	T	50	T	0	C	37.5	T	43.8	T	0	C	25
zSNP46310566	192821846			6	35091626	zK61C16	64098	A	0	A	0	A	21.4	G	0	A	43.8	G	50	A	18.8	A	25
zSNP46311542	192821771			6	35068620	zK61C16	87104	T	0	T	0	T	0	T	0	T	37.5	C	50	C	37.5	T	0
zSNP46311996	192821762			6	35037279	zK61C16	118445	T	12.5	C	50	T	28.6	T	0	T	31.2	C	42.9	T	25	C	50
zSNP31336362	48976545	6	45.3713	6	37463137	zK62E6	21164	G	25	G	0	G	50	A	0	G	37.5	G	43.8	A	0	G	50
zSNP31336523	48976537			6	37467174	zK62E6	25201	A	12.5	T	0	A	31.2	A	0	A	0	T	43.8	A	0	A	25
zSNP31337111	48976553			6	37473990	zK62E6	32017	G	37.5	A	0	A	18.8	A	0	G	37.5	A	0	A	0	A	25
zSNP31340909	48976523	6	45.8528	6	37557090	zK62E6	115117	A	33.3	C	0	C	50	A	0	C	37.5	C	43.8	A	0	C	50
zSNP31342307	48976529			6	37584331	zK62E6	142358	T	25	T	0	T	25	T	0	T	37.5	T	6.2	T	0	T	0
zSNP31344414	48976517			6	37623396	zK62E6	181423	T	25	T	0	G	50	T	0	T	37.5	T	43.8	G	43.8	T	0
zSNP31345377	48976511			6	37649047	zK62E6	207074	T	25	T	0	T	25	T	0	T	37.5	T	6.2	C	43.8	T	0
zSNP41923930	192633973			6	48049398	zK166J19	1055	T	0	T	0	T	25	T	0	T	0	T	37.5	T	0	T	0
zSNP41925199	192633981			6	48226455	zK166J19	178112	A	43.8	G	0	G	12.5	G	50	G	37.5	A	0	G	50	G	50
zSNP41925254	192633974	6	55.6255	6	48233047	zK166J19	184704	A	0	A	0	A	31.2	G	0	A	37.5	A	43.8	A	31.2	G	50
zSNP41925334	192633970			6	48249073	zK166J19	200730	C	0	C	0	C	50	C	0	C	6.2	C	43.8	C	0	C	50
zSNP6050681	48489396			6	48875624	zC201C19	69292	A	0	A	0	A	0	A	0	A	43.8	G	37.5	A	0	A	0
zSNP6051046	48489423			6	48886883	zC201C19	80551	G	0	G	0	G	0	G	0	G	43.8	A	37.5	G	0	G	0
zSNP6051057	48489426			6	48887139	zC201C19	80807	T	0	T	0	T	0	T	0	T	43.8	A	37.5	T	0	T	0
zSNP6051060	48489427	6	57.2633	6	48887251	zC201C19	80919	T	0	T	0	T	6.2	C	0	T	50	C	37.5	C	31.2	C	50
zSNP6051130	48489430			6	48890480	zC201C19	84148	T	0	T	0	T	25	T	0	T	0	T	37.5	T	0	T	0
zSNP6052371	48489446			6	48921432	zC201C19	115100					T	0	C	0	C	0	C	37.5			T	0
zSNP6054040	48489458			6	48959527	zC201C19	153195	C	6.2	C	0	C	6.2	G	0	C	43.8	G	37.5	G	0	G	25
zSNP6054200	48489483			6	48962353	zC201C19	156021	T	6.2	T	0	T	31.2	T	0	T	18.8	T	37.5	T	31.2	T	25
zSNP6054233	48489488			6	48962720	zC201C19	156388	A	6.2	A	0	A	31.2	A	0	A	18.8	A	37.5	A	31.2	A	25
zSNP6054267	48489494			6	48963027	zC201C19	156695	T	0	T	0	T	0	C	0	T	43.8	C	37.5	T	0	T	25
zSNP6054516	48489541			6	48966386	zC201C19	160054	T	0	T	0	T	25	T	0	T	0	T	37.5	T	0	T	25
zSNP6054894	48489607			6	48979067	zC201C19	172735	A	6.2	A	0	A	25	A	0	A	0	A	37.5	A	31.2	A	25
zSNP42010998	192716223	6	58.7224	6	49853257	zK16N21	6386	T	0	C	0	T	18.8	C	0	T	37.5	T	37.5	C	0	C	50
zSNP42011977	192716224	6	58.7224	6	49899635	zK16N21	52764	T	6.2	G	0	G	18.8	G	0	T	43.8	G	37.5	G	18.8	G	50
zSNP42012441	192716180			6	49917669	zK16N21	70798	A	0	G	0	A	0	G	0	A	43.8	G	37.5	A	0	A	25
zSNP42012776	192716211			6	50006024	zK16N21	159153	G	25	A	0	A	18.8	A	0	A	37.5	A	37.5	A	0	A	0
zSNP39017320	192942295			6	55337455	zC59D13	154438	T	0	T	0	T	0	T	0	T	0	T	12.5	T	0	T	0
zSNP39017619	192942334	6	72.5691	6	55328347	zC59D13	163546	T	31.2	T	0	T	0	A	0	T	18.8	A	18.8	A	0	T	50
zSNP39017794	192942294			6	55321762	zC59D13	170131	C	31.2	C	0	C	0	C	0	C	0	C	12.5	C	0	C	0
zSNP39018402	192942314			6	55311193	zC59D13	180700	A	0	A	0	A	0	A	0	A	0	G	31.2	A	6.2	A	0
zSNP26974413	48951868	6	73.8372	6	55843189	zC81N22	30967	A	0	A	0	A	12.5	G	0	G	18.8	G	12.5	G	0	G	50
zSNP26975540	48951973			6	55787513	zC81N22	86643	T	31.2	T	0	T	0	T	0	T	18.8	C	31.2	C	12.5	T	0
zSNP26975725	48952156			6	55783387	zC81N22	90769	G	31.2	G	0	G	12.5	C	0	C	0	C	12.5	C	0	G	0
zSNP26976991	48951910			6	55741821	zC81N22	132335	A	0	A	0	A	0	A	0	A	0	G	31.2	A	0	A	0
zSNP40939426	192876505			6	56415530	zK110I10	957	C	0	C	0	C	0	C	0	T	31.2	T	31.2	C	0	C	0
zSNP40940076	192876497			6	56437309	zK110I10	22736	A	0	A	0	A	0	A	0	A	12.5	A	31.2	A	0	A	0
zSNP40940545	192876504	6	75.5015	6	56472868	zK110I10	58295	C	0	C	0	C	0	C	0	C	18.8	T	31.2	C	0	C	50
zSNP40941094	192876478	6	76.0831	6	56507177	zK110I10	92604	A	0					A	0	A	0	A	6.2	A	0	C	50
zSNP42486915	192523306	7	3.46715	7	2811268	zK187J14	3373	T	0	T	0	T	25	T	0	A	43.8	T	31.2	T	37.5	A	50
zSNP42487518	192523446			7	2860030	zK187J14	52135	G	0	G	0	G	0			G	0	G	6.2	A	42.9	G	0
zSNP42487554	192523336			7	2860244	zK187J14	52349	A	31.2	T	50	A	25	T	0	T	31.2	T	6.2	T	25	A	0
zSNP42487850	192523440	7	3.46715	7	2890234	zK187J14	82339	A	0	A	0	A	31.2	A	0	A	0	A	12.5	A	0	A	50
zSNP25703225	48823686			7	2530411	zC261I17	164332	C	0	C	0	A	0	C	0	A	0	A	43.8	C	25
zSNP25703240	48823700	7	3.46715	7	2530565	zC261I17	164486															G	50
zSNP27525239	48541704	7	3.46715	7	3037490	zK125E8	14470	A	0	A	0	A	0	A	0	A	0	A	10	A	0	G	50
zSNP27525599	48541795			7	3049305	zK125E8	26285	C	0	C	0	A	6.2	A	0	C	0	C	37.5	A	18.8	A	0
zSNP26184269	49014128	7	3.95347	7	3814332	zC282J17	9207	T	31.2	A	50	T	31.2	A	0	T	31.2	T	6.2	A	50	A	50
zSNP26184577	192663059			7	3833100	zC282J17	27975	G	0	G	50	G	28.6	A	0	G	43.8	G	0	G	25	G	0
zSNP26184753	192662986			7	3841053	zC282J17	35928	A	37.5	A	0	A	14.3	A	0	A	0	A	0	A	0	C	0
zSNP32576537	48564792	7	7.91439	7	6307869	zKp67A8	27374	C	18.8	C	0	T	43.8	T	0	T	18.8	T	0	C	35.7	C	50
zSNP32576669	48564811			7	6319447	zKp67A8	38952	T	0	T	0	T	25	T	0	T	0	C	0	T	37.5	T	0
zSNP32577299	48564799			7	6352357	zKp67A8	71862	G	0	G	0	G	18.8	G	0	G	31.2	A	0	G	25	G	0
zSNP9697125	48784943					zC258D20	10749	G	43.8	T	0	T	43.8	G	0	T	0	G	50	G	0	G	0
zSNP9697126	48784929					zC258D20	10857	C	43.8	T	0	C	41.7	C	0			T	35.7	C	50	C	0
zSNP9697740	48784921			7	7997628	zC258D20	25782	A	43.8	T	0	T	43.8	A	0	T	0	T	50	A	0	A	0
zSNP9698041	48784911					zC258D20	35864	G	31.2	A	0	A	43.8	A	0	G	0	A	25	A	0	G	0
zSNP9698140	48784945	7	11.5652	7	7983146	zC258D20	38792	G	43.8	A	0	A	43.8	G	0	A	0	G	50	G	50	G	50
zSNP38886253	192452691	7	12.4356	7	8452034	zC42C5	3145	A	12.5	A	0	T	43.8	A	0	A	37.5	A	25	A	0	A	50
zSNP38887078	192452577			7	8413783	zC42C5	41396	T	0			T	31.2			T	35.7	A	35.7			T	0
zSNP38888344	192452610			7	8365648	zC42C5	89531	C	0	C	0	C	25	C	0	C	18.8	G	50	C	6.2	C	0
zSNP38889178	192452779			7	8328745	zC42C5	126434	C	43.8	C	0	C	25	C	0	C	18.8	C	50	C	0	C	0
zSNP38889180	192452611			7	8328676	zC42C5	126503	T	37.5	T	0	C	43.8	C	0	C	18.8	C	50	C	0	C	0
zSNP47613733	192798014	7	13.8038	7	9158744	zKp32G11	11095	T	37.5	G	0	G	43.8	T	0	T	18.8	G	25	T	6.2	G	50
zSNP47614467	192798004			7	9199881	zKp32G11	52232	A	0	A	0	A	43.8			A	37.5	A	25	A	0	A	0
zSNP47614770	192798034			7	9224163	zKp32G11	76514	A	0	A	0	A	42.9			T	35.7	A	25	A	0	A	0
zSNP47614873	192797954	7	14.0951	7	9236605	zKp32G11	88956	T	37.5	C	0	C	43.8	T	0	T	18.8	C	25	T	14.3	C	50
zSNP47615014	192797958			7	9289149	zKp32G11	141500	A	43.8	A	0	A	31.2	A	0	T	18.8	A	25	A	6.2	A	0
zSNP10197803	48892935			7	11659657	zC273J2	45711	A	18.8	A	0	G	43.8	A	0	G	50	G	31.2	A	14.3	G	25
zSNP10197811	48892765	7	21.278	7	11659725	zC273J2	45779	A	18.8	A	0	G	43.8	A	0	G	50	G	31.2	A	6.2	G	50
zSNP10197821	48893055			7	11659810	zC273J2	45864	T	0	T	0	T	0	T	0	T	25	T	31.2	C	12.5	T	0
zSNP10198852	48893188	7	21.278			zC273J2	68279	G	18.8	G	50	T	43.8	T	0	T	50	T	31.2	G	12.5	G	50
zSNP10199029	48893319	7	21.278			zC273J2	72347	T	18.8	T	0	A	43.8	T	0	A	50	A	31.2	T	6.2	T	50
zSNP22375324	48833235			7	11721966	zC158H16	110909	T	0	T	0	T	0	T	0	T	25	T	31.2	T	0	T	0
zSNP22375449	48833528			7	11719189	zC158H16	113686	A	0			A	0			A	25	A	31.2	A	50	A	0
zSNP22375458	48833219			7	11719121	zC158H16	113754	A	0			A	0			A	25	A	31.2	A	50	A	0
zSNP22375563	48833101			7	11716877	zC158H16	115998	G	18.8	G	0	A	43.8	G	0	A	37.5	A	31.2	G	6.2	A	25
zSNP22375564	48833012			7	11716778	zC158H16	116097	T	18.8	T	0	C	43.8	T	0	C	37.5	C	31.2	T	6.2	C	25
zSNP22375609	48833394	7	21.3752	7	11714598	zC158H16	118277	G	18.8	G	0	T	43.8	G	0	T	37.5	T	31.2	T	12.5	G	50
zSNP22375627	48833408	7	21.3752	7	11714462	zC158H16	118413	A	18.8	A	0	C	43.8	A	0	C	50	C	31.2	A	6.2	C	50
zSNP22375643	48833170			7	11714338	zC158H16	118537	A	0	A	0	A	0	A	0	A	37.5	A	31.2	A	33.3	A	0
zSNP10201812	48893367	7	21.8616	7	11762489	zC273J2	148760	G	43.8	G	0	T	43.8	G	0	T	25	T	31.2	G	6.2	G	50
zSNP44203794	192781408			7	13431030	zK246B13	40541	A	0	A	0	A	0			A	31.2	G	37.5	A	37.5	A	0
zSNP44204764	192781368			7	13472585	zK246B13	82096	G	50	G	0	T	28.6	G	0	G	6.2	G	31.2	G	25	G	50
zSNP44205537	192781495			7	13509124	zK246B13	118635	A	0	A	0	A	31.2	A	0	A	6.2	C	31.2	A	43.8	A	0
zSNP44206215	192781555	7	26.3369	7	13539975	zK246B13	149486	C	0	C	0	C	43.8	C	0	C	12.5	T	31.2	C	37.5	C	50
zSNP8610984	48523950			7	14292119	zC236C4	11157	G	25	G	0	C	43.8	G	0	G	18.8	C	37.5	G	0	G	25
zSNP8611268	48524023			7	14280711	zC236C4	21588	G	50	G	0	A	43.8	A	0	A	25	A	31.2	A	37.5	A	25
zSNP8611582	48523906	7	27.8935			zC236C4	29892	G	50	G	0	A	43.8	G	0	A	43.8	A	31.2	G	37.5	G	50
zSNP8611659	48523979					zC236C4	31366	T	25	T	0	C	43.8	T	0	T	18.8	C	37.5	T	0	T	25
zSNP8611772	48524145			7	14263041	zC236C4	38409	G	50	G	0	A	31.2	A	0	A	25	A	31.2	A	37.5	A	25
zSNP8612573	48524131			7	14224495	zC236C4	86737	C	50	C	0	A	43.8	A	0	A	25	A	31.2	A	37.5	A	25
zSNP8613827	48523999	7	28.0733	7	14187078	zC236C4	128269	G	50	G	0	C	43.8	G	0	G	37.5	C	31.2	G	0	C	25
zSNP20749890	48663311					zC10C6	77847	A	0	A	0	A	0	C	0	A	0	C	37.5	A	43.8	C	0
zSNP20749926	48663410			7	20900437	zC10C6	78494	T	0	T	0	T	0	T	0	T	0	T	37.5	T	0	T	0
zSNP20750855	48663420					zC10C6	109918	A	12.5	A	0	G	31.2	G	0	G	0	A	37.5	G	43.8	G	0
zSNP20751847	48663674			7	20842540	zC10C6	136392	G	0	G	0	C	0	G	0	G	25	G	37.5	C	43.8	G	0
zSNP20751956	48663011			7	20839518	zC10C6	139449	C	0	C	0	C	0	C	0	C	41.7	T	37.5	C	31.2
zSNP20751957	48663249			7	20839432	zC10C6	139535	C	0	C	0	C	0	C	0	C	18.8	A	37.5	C	31.2	C	0
zSNP20754345	48663668	7	35.9169	7	20788180	zC10C6	186671	A	12.5	A	0	G	43.8	A	0	G	18.8	G	37.5	G	12.5	G	50
zSNP6753075	48771183	7	36.2082	7	21321630	zC208M6	16701	C	18.8	C	0	C	0	C	0	T	43.8	C	25	C	0	C	50
zSNP6754135	48771305	7	36.2082	7	21299419	zC208M6	38908	T	18.8	T	0	T	0	T	0	C	43.8	T	25	T	0	C	50
zSNP6754408	48771445	7	36.2082	7	21292349	zC208M6	45347	T	18.8	T	0	T	0	T	0	G	43.8	T	25	G	43.8	G	50
zSNP6756349	48771098	7	36.2082	7	21250255	zC208M6	87397	A	0	A	0	A	12.5	G	0	A	0	A	37.5	G	31.2	G	50
zSNP6760362	48771273			7	21164447	zC208M6	173202	A	0	A	0	A	0	A	0	A	0	A	37.5	A	0	T	50
zSNP9831038	48770178			7	21350790	zC261O16	128940	C	18.8	C	0	C	12.5	C	0	T	31.2	C	25	C	12.5	C	50
zSNP9831145	48769952			7	21354950	zC261O16	132580	C	18.8	C	0	T	31.2	T	0	T	0	T	37.5	T	0	T	0
zSNP9831146	48769920	7	36.2082	7	21355016	zC261O16	132646	T	18.8	T	0	T	0	T	0	C	43.8	T	25	T	0	C	50
zSNP9833109	48770601	7	36.2082	7	21396433	zC261O16	172393	C	18.8	C	0	C	0	C	0	A	43.8	C	25	A	43.8	C	50
zSNP9833174	48770086			7	21396776	zC261O16	172736	A	18.8	A	0	A	0	A	0	G	43.8	A	25	A	0	G	50
zSNP6755109	48771377	7	36.2082	7	21276087	zC208M6	61561	G	37.5	G	0	G	0	G	0	T	25	G	31.2	G	0	G	50
zSNP9831149	48770013	7	36.2082			zC261O16	132723	T	18.8	T	0	T	0	T	0	C	43.8	T	25	T	0	C	50
zSNP9831769	48770062					zC261O16	150132	C	18.8	C	0	T	31.2			T	0	T	37.5	T	0	T	0
zSNP9833238	48770234	7	36.2082	7	21397785	zC261O16	173776	G	18.8	G	0	G	0	G	0	T	31.2	G	25	T	43.8	G	50
zSNP21109107	48897841			7	22393353	zC11I16	58313	T	18.8	T	0	C	43.8	T	0	C	0	C	18.8	C	12.5	T	0
zSNP21110500	48897970	7	36.988	7	22366827	zC11I16	84839	A	0	A	0	A	37.5	A	0	C	50	C	37.5	A	0	C	50
zSNP21110683	48897947	7	36.988	7	22360084	zC11I16	91582	C	12.5	C	0	C	31.2	G	0	G	25	G	18.8	G	0	C	50
zSNP21111341	48897984			7	22348759	zC11I16	102907	G	18.8	G	0	T	31.2	T	0	T	25	T	18.8	T	0	T	0
zSNP21111551	48897829			7	22344599	zC11I16	107067	G	12.5	G	0	G	42.9	G	0	A	0	A	18.8	A	0	A	0
zSNP21114032	48898192			7	22290538	zC11I16	161128	A	18.8	G	50	G	31.2	G	0	G	0	G	18.8	G	0	G	0
zSNP21114037	48897812			7	22290455	zC11I16	161211	C	18.8	C	0	A	31.2	A	0	A	0	A	18.8	A	0	A	0
zSNP21114063	48897817			7	22290232	zC11I16	161434	T	0	T	0	T	18.8	T	0	A	50	A	18.8	T	0	T	0
zSNP23320469	48483957			7	26434645	zC197C14	45615	A	31.2	A	0	A	0	A	0	A	0	T	31.2	A	31.2	A	0
zSNP23321621	48484030			7	26460075	zC197C14	69342	A	0			G	0	G	0	G	0	A	31.2	G	8.3
zSNP23322229	48483967			7	26474098	zC197C14	83663	A	6.2	A	0	C	31.2			C	0	A	31.2	A	18.8	A	0
zSNP23323478	48484118	7	39.8817	7	26498336	zC197C14	107494	C	31.2	C	0	C	12.5	A	0	C	0	A	31.2	A	0	C	50
zSNP23323630	48484082			7	26501202	zC197C14	110353	T	31.2	T	0	T	0	T	0	T	0	C	31.2	T	6.2	T	0
zSNP23324547	48484076			7	26514556	zC197C14	123632	T	31.2	T	0	T	0	T	0	T	0	G	31.2	T	6.2	T	0
zSNP23324990	48484103			7	26521052	zC197C14	130110	G	37.5	G	0	G	0			G	12.5	A	31.2	A	0	G	0
zSNP32866282	49001421			7	30906491	zKp8E5	1998	A	0	A	0	A	12.5	A	0	A	0	A	12.5	A	0	A	0
zSNP32868036	49001297			7	30870511	zKp8E5	39010	G	0	G	0	G	43.8	G	0	T	31.2	T	25	T	25	G	25
zSNP32868063	49001015	7	42.6689			zKp8E5	39223	T	0	T	0	C	43.8	C	0	C	31.2	C	25	C	0	C	50
zSNP32868685	49000933					zKp8E5	51335	G	25	G	0	G	43.8	G	0	A	12.5	A	12.5	A	0	G	0
zSNP32869130	49000680	7	42.6689	7	30839880	zKp8E5	66630	A	0	A	0	C	43.8	A	0	C	31.2	C	25	A	25	C	50
zSNP32869381	49000441			7	30836706	zKp8E5	75990	G	0	G	0	G	43.8	T	0	T	12.5	T	25	T	0	G	0
zSNP8748913	48607311	7	45.4277	7	34903030	zC237K3	20326	G	37.5	G	0	A	0	A	0	A	31.2	A	43.8	A	31.2	G	50
zSNP8750727	48608265	7	45.5247	7	34935283	zC237K3	52579	C	37.5	C	0	A	0	A	0	A	31.2	A	43.8	A	25	C	50
zSNP8753267	48608331			7	34980355	zC237K3	97651	C	37.5	C	0	T	43.8	C	0	T	0	T	43.8	C	6.2	C	0
zSNP8756710	48607335	7	45.8164	7	35030505	zC237K3	147801	A	31.2	A	0	A	35.7	A	0	G	0	G	43.8	A	6.2	G	50
zSNP8756821	48607434			7	35031674	zC237K3	148970	G	31.2	G	0	G	14.3	T	0	T	0	T	43.8	T	25	G	25
zSNP8758187	48608092	7	45.8164	7	35056003	zC237K3	173299	G	37.5	G	0	A	31.2	A	0	A	0	A	43.8	G	50	G	50
zSNP3587988	48544207	7	50.6516	7	43718294	zC150E22	13052	C	0	C	0	C	18.8	T	0	T	37.5	C	50	C	6.2	C	50
zSNP3588060	48544211	7	50.6516	7	43717774	zC150E22	13572	C	0	C	0	C	18.8	C	0	A	37.5	C	50	C	0	C	50
zSNP3589568	48544241			7	43690612	zC150E22	40561	T	0	T	0	T	6.2	T	0	T	0	T	50	T	0	T	0
zSNP3590377	48544247	7	50.6516	7	43677231	zC150E22	53582	G	0	G	0	G	18.8	A	0	A	37.5	G	50	G	6.2	G	50
zSNP3590392	48544257			7	43677074	zC150E22	53738	G	0	G	0	G	18.8	T	0	G	0	G	50	G	0	G	25
zSNP3590410	48544263	7	50.6516	7	43676841	zC150E22	53971	G	0	G	0	G	18.8	G	0	G	0	G	50	G	6.2	G	50
zSNP4961520	48548214	7	63.5308	7	60835912	zC188C22	84750	C	0	C	0	G	12.5	G	0	C	37.5	C	37.5	G	0	G	50
zSNP3321184	255571354	7	63.5308	7	58085254	zC146M13	74146	A	43.8	A	0	A	0	C	50	A	31.2	A	43.8	A	20	C	50
zSNP4961527	48548216	7	63.5308	7	60836011	zC188C22	84849	T	0	T	0	A	12.5	T	0	T	37.5	T	37.5	A	6.2	A	50
zSNP4961768	48548232			7	60842547	zC188C22	91385	C	0	C	0	C	0	G	0	C	31.2	C	37.5	G	0	C	0
zSNP4961860	48548254			7	60847325	zC188C22	96163	A	0	A	0	T	12.5	A	0	A	0	T	37.5	A	0	A	25
zSNP4962005	48548294			7	60851687	zC188C22	100525	A	0	A	0	A	0			A	31.2	A	37.5	A	0	A	0
zSNP28493991	48907086	7	63.5308	7	54072342	zK175I15	176579	G	0	G	0	A	16.7	G	50	G	0	A	37.5	A	0	G	50
zSNP24154391	48457287			7	56980504	zC215A18	46216	T	0	T	0	T	0	T	0	T	0	T	6.2	C	37.5	T	0
zSNP24154594	48457315	7	63.5308	7	56989283	zC215A18	55252	T	0	T	0	T	0	G	50	T	31.2	G	6.2	G	37.5	G	50
zSNP24155641	48457455					zC215A18	82137							C	0	T	0	T	6.2	C	37.5	T	0
zSNP28491699	48907832			7	54017958	zK175I15	122195	T	0	T	0	A	50	T	0	T	6.2	A	37.5	A	6.2	T	0
zSNP28492861	48907212	7	63.5308	7	54044279	zK175I15	148516	T	0	T	0	T	0	T	0	T	31.2	T	37.5	T	0	C	50
zSNP3318523	48535698	7	63.5308	7	58029954	zC146M13	18846	G	43.8	G	0	G	0	G	0	G	31.2	G	43.8	G	0	G	50
zSNP3320426	48535690			7	58061268	zC146M13	50160	C	0					T	0	C	0	T	43.8	C	37.5	C	0
zSNP3320434	48535692			7	58061453	zC146M13	50345	T	0	T	0	T	0	T	0	T	0	G	43.8	T	0	T	0
zSNP3320438	48535684			7	58061572	zC146M13	50464	A	0	A	0	A	0	A	0	A	0	G	43.8	A	0	A	0
zSNP3320498	48535687			7	58062238	zC146M13	51130	A	0	A	0	A	0	A	0	A	0	C	43.8	C	0	A	0
zSNP3320500	48535681			7	58062249	zC146M13	51141	T	0	T	0	T	0	C	50	T	0	C	43.8	C	0	T	0
zSNP3320502	48535688	7	63.5308	7	58062360	zC146M13	51252	G	0	G	0	T	12.5	G	50	G	6.2	T	43.8	T	0	G	50
zSNP28485600	48907134			7	53901357	zK175I15	5594	C	0	C	0	T	12.5	C	50	C	37.5	C	37.5	T	0	T	0
zSNP28488333	48907886			7	53956952	zK175I15	61189	A	0	A	0	A	0	A	0	A	0	A	6.2	A	0	A	0
zSNP28489838	48907842	7	63.5308	7	53987891	zK175I15	92128	A	0	A	0	A	37.5	A	0	A	31.2	G	6.2	A	43.8	G	50
zSNP3320517	255571320	7	63.5308	7	58062977	zC146M13	51869	G	0	G	0	A	12.5	G	0	G	6.2	A	43.8	A	0	G	50
zSNP3320525	262973129			7	58063094	zC146M13	51986	G	0	G	0	G	0	G	0	G	0	A	43.8	A	0	G	0
zSNP3320540	255571335			7	58063264	zC146M13	52156	T	0	T	0	G	16.7	T	0	T	0	G	43.8	G	0	T	0
zSNP24152435	48457070			7	56938258	zC215A18	72	T	0	T	0	T	0	T	0	T	0	T	6.2	T	0	T	0
zSNP24152454	48457123	7	63.5308	7	56938807	zC215A18	621	C	6.2	C	0	T	12.5	C	50	C	6.2	T	37.5	T	0	C	50
zSNP24156325	48457517			7	57042723	zC215A18	109881	A	0	A	0	A	0	A	0	A	0	T	37.5	A	37.5	A	0
zSNP24156678	48457556			7	57055923	zC215A18	119738	T	0	T	0	T	0	T	0	T	31.2	T	37.5	T	0	G	0
zSNP24156782	48457576			7	57058225	zC215A18	122063	T	0	T	0	T	0	T	0	T	0	T	6.2	T	0	T	0
zSNP24156941	48457590			7	57060499	zC215A18	124328	A	0	A	0	A	0	A	0	A	31.2	A	37.5	A	0	C	0
zSNP24157085	48457609	7	63.5308	7	57063697	zC215A18	127524	G	0	G	0	G	0	G	0	G	31.2	G	37.5	G	0	G	50
zSNP23715107	48562784			7	56463555	zC206I14	8865					A	0	A	0	A	0	A	6.2	A	0	A	0
zSNP23715288	48562786			7	56460181	zC206I14	12239	A	0	A	0	A	0	A	0	A	0	A	6.2	A	0	A	0
zSNP23720297	48562805			7	56347099	zC206I14	125321	T	0	T	0	T	0	T	0	T	0	T	6.2	T	0	T	0
zSNP23720560	48562807	7	63.5308	7	56498903	zC206I14	131941	A	0	A	0	A	0	A	0	A	31.2	A	37.5	A	0	C	50
zSNP23839193	48716161			7	65024534	zC208G1	81609	C	12.5	C	0	T	14.3	T	0	C	6.2	T	0	C	6.2	C	25
zSNP23841781	48716134	7	63.5308	7	65079443	zC208G1	136518	G	25	G	0	A	0	A	0	A	0	G	0	A	0	G	50
zSNP23843764	48716098			7	65111364	zC208G1	168439	C	12.5	C	0	C	0	C	0	C	0	A	0	C	0	C	0
zSNP44198493	192531968			7	67251089	zK245P9	12033	A	0	A	0	A	0	A	0	A	0	A	6.2	A	31.2	A	0
zSNP44198908	192531931	7	69.7616	7	67237782	zK245P9	25340	A	12.5	A	0	G	37.5	A	0	G	25	G	6.2	A	25	G	50
zSNP44201371	192532000	7	69.9556	7	67125810	zK245P9	137312	C	43.8	T	0	C	12.5	C	0	C	25	T	6.2	C	31.2	C	50
zSNP44202528	192531830			7	67079043	zK245P9	184079	T	42.9			T	42.9	A	50	A	25	A	50	A	50	T	25
zSNP34986701	192919688			7	68051167	zC159M16	933	C	0	C	0	A	21.4	C	0	A	25	C	6.2	C	25	C	25
zSNP34987790	192919629			7	68002948	zC159M16	49152	T	0	T	0	T	0	T	0	G	25	T	6.2	T	25	T	0
zSNP34988783	192919563			7	67977211	zC159M16	74889	A	0	A	0	A	0	A	0	T	25	A	6.2	A	25	A	0
zSNP34989909	192919709	7	70.2472	7	67930500	zC159M16	121600	A	8.3	A	0	A	37.5	C	0	C	25	A	0	C	31.2	C	50
zSNP34989912	192919638			7	67930426	zC159M16	121674	A	0	A	0	A	0	A	0	C	25	A	0	A	42.9	A	0
zSNP44484493	192563056			7	67426371	zK256O15	9121	T	12.5	T	0	T	37.5	C	0	T	25	C	0	C	0	C	0
zSNP44485548	192563162			7	67452424	zK256O15	48584	C	0			C	0	C	0	C	0	T	0	C	25	C	0
zSNP44486603	192563177			7	67343390	zK256O15	92102	T	0	T	0	T	0	T	0	T	0	C	0	T	25	T	0
zSNP44487360	192563144	7	71.713	7	67327656	zK256O15	107836	C	12.5	C	0	C	37.5	C	0	C	0	T	0	C	25	C	50
zSNP3002560	48740840	7	92.1859			zC139O4	57597	G	43.8	G	0	T	0	G	0	T	0	T	0	T	37.5	G	50
zSNP3002567	48740842	7	92.1859	7	73615194	zC139O4	57701	A	0	A	0	A	25	A	0	T	50	A	0	A	31.2	T	50
zSNP47707307	192545977	8	9.20896	8	2697376	zKp51B9	5779	G	31.2	G	0	A	6.2	G	0	A	12.5	G	0	G	50	G	50
zSNP47707615	192546054			8	2685272	zKp51B9	17883	T	0	T	0	T	0	T	0	T	0	C	0	C	50	T	0
zSNP47708320	192545958			8	2665361	zKp51B9	37794	A	0	A	0	A	37.5	A	0	A	0	G	0	G	50	A	25
zSNP26599923	48794299			8	2711504	zC51H9	10350	A	31.2	A	0	G	37.5	A	0	G	12.5	A	0	A	50	G	0
zSNP26599932	48794474			8	2711628	zC51H9	10474	A	37.5	G	0	G	6.2	G	0	G	12.5	A	0	A	50	G	25
zSNP26601851	48794570			8	2777479	zC51H9	76325	G	0	G	0	G	0	G	0	G	0	T	0	T	50	G	0
zSNP26602355	48794660			8	2785804	zC51H9	84650	A	0	A	0	A	0	A	0	A	0	G	0	G	50	A	0
zSNP26602540	48794472			8	2789403	zC51H9	88249	G	0			G	0			G	0	A	0	A	50	G	0
zSNP26602583	48794470	8	9.49876	8	2789904	zC51H9	88750	T	43.8	T	0	T	43.8	T	0	T	12.5	A	0	A	50	A	50
zSNP26602590	48794478			8	2790035	zC51H9	88881	G	0	G	0	G	0	G	0	G	0	T	0	T	50	G	0
zSNP24276740	48669559			8	4315076	zC218I18	46017	A	0	A	0	A	0	A	0	A	0	T	37.5	A	0	A	0
zSNP24277227	48669187			8	4288367	zC218I18	72726	C	0	C	0	C	0	C	0	C	25	T	37.5	C	31.2	C	0
zSNP24277245	48669339			8	4288236	zC218I18	72857	A	0	A	0	A	0	A	0	A	0	A	37.5	C	0	A	0
zSNP24277258	48669441			8	4288135	zC218I18	72958	T	0	T	0	T	0	T	0	T	0	T	37.5	C	37.5	T	0
zSNP24277263	48669331	8	15.2656	8	4288071	zC218I18	73022	T	31.2	G	0	G	43.8	G	0	T	0	T	37.5	G	37.5	G	50
zSNP24278272	48669794			8	4245320	zC218I18	115773											A	37.5	G	0
zSNP24278966	48669149	8	15.1688	8	4226853	zC218I18	134240	T	0	T	0	C	0	C	50	C	0	C	37.5	T	0	C	50
zSNP24280287	48669832			8	4174535	zC218I18	186558	G	0	G	0	G	0	G	0	G	0	A	37.5	G	0	G	0
zSNP4444961	48546880	8	16.93	8	4646591	zC166A6	18517	G	18.8	G	0	A	25	G	50	A	0	A	37.5	G	43.8	G	50
zSNP4444964	48546763			8	4646566	zC166A6	18542	G	18.8	G	0	A	25	G	0	A	6.2	A	37.5	G	43.8	G	0
zSNP4444970	48546799			8	4646510	zC166A6	18598	G	18.8	G	0	T	31.2	G	50	T	0	T	37.5	G	43.8	G	25
zSNP4446293	48546930			8	4602176	zC166A6	62938	A	0	A	0	A	6.2	A	0	A	0	A	37.5	C	43.8	A	25
zSNP4446306	48546944			8	4602076	zC166A6	63038	C	0	C	0	C	0	C	0	C	0	C	37.5	A	37.5	C	0
zSNP4446959	48546785			8	4568977	zC166A6	96137	G	0	G	0	G	0	G	0	G	0	G	37.5	C	37.5	G	0
zSNP4446974	48546789			8	4568849	zC166A6	96265	A	0	A	0	A	0	A	0	A	0	A	37.5	C	37.5	A	0
zSNP4447016	48546914			8	4567244	zC166A6	97870	G	0	G	0	G	0	G	0	G	6.2	A	37.5	G	0	G	0
zSNP4447196	48546949			8	4564004	zC166A6	101110	A	0	A	0	A	0	A	0	G	0	A	37.5	G	43.8	A	25
zSNP4447210	48546803			8	4563901	zC166A6	101213	A	0	A	0	A	0	A	0	G	6.2	A	37.5	G	43.8	A	0
zSNP4447228	48546791			8	4563751	zC166A6	101363					A	0	A	0	A	0	C	37.5	A	0	A	0
zSNP9584058	48870383			8	7549513	zC255G12	50499	T	31.2	C	0	T	6.2	C	0	T	18.8	C	37.5	C	6.2	C	0
zSNP9584676	48870366			8	7501435	zC255G12	98577	T	0	T	0	T	0	T	0	T	0	C	43.8	C	12.5	T	0
zSNP9584684	48870364			8	7501173	zC255G12	98839	C	18.8			C	0			C	18.8	T	43.8	T	12.5	T	0
zSNP9585339	48870401			8	7473244	zC255G12	126768	C	0	C	0	C	0	C	0	C	0	G	43.8	G	12.5	C	0
zSNP9586135	48870387	8	22.8531	8	7446030	zC255G12	153982	T	31.2	C	0	T	0	C	50	T	18.8	C	43.8	C	6.2	C	50
zSNP37987809	192932976	8	26.4563	8	9299228	zC257I15	68581	C	0			C	0	C	0	C	50	C	18.8	C	6.2	G	50
zSNP37988224	192932958			8	9291924	zC257I15	75885	A	18.8	A	0	T	0	A	50	A	43.8	T	18.8	T	0	T	0
zSNP37989170	192933001			8	9254787	zC257I15	113022	G	18.8	G	0	A	0	G	50	A	43.8	A	18.8	A	0	A	0
zSNP342316	48526082			8	9503610	bZ30I22	58965	T	0	T	0	T	0	T	0	T	43.8	T	18.8	T	0	T	0
zSNP343279	48525985			8	9517555	bZ30I22	75019	T	0	T	0	T	0	T	0	T	0	G	18.8	G	6.2	T	0
zSNP343694	48526037					bZ30I22	85133	T	0	T	0	T	31.2	T	0	T	25	C	18.8	C	6.2	T	0
zSNP344271	48526000	8	26.6505	8	9541670	bZ30I22	97977	G	25	G	0	G	0	G	0	G	0	A	18.8	A	0	G	50
zSNP18118570	48494389			8	9657217	zK7I23	155983	T	0	T	0	T	0	T	0	T	0	G	18.8	G	0	T	0
zSNP18118575	48494324			8	9657112	zK7I23	156088	T	0	T	0	T	0	T	0	T	0	C	18.8	C	6.2	T	0
zSNP18119171	48494289	8	26.7476	8	9642908	zK7I23	170292	C	31.2	C	0	C	43.8	C	50	A	31.2	C	18.8	C	6.2	C	50
zSNP18119237	48494288			8	9642100	zK7I23	171100	T	0	T	0	T	0	T	0	T	0	C	18.8	C	6.2	T	0
zSNP18121363	48494350			8	9589999	zK7I23	223201	A	0	A	0	A	0	A	0	A	0	G	0	G	6.2	A	0
zSNP46995338	192794830			8	10532849	zK8E10	116379	T	0	T	0	T	0	T	0	T	0	C	18.8	C	25	T	0
zSNP46995343	192794813			8	10532937	zK8E10	116467	C	0	C	0	T	42.9	C	50	C	0	T	18.8	T	25	C	0
zSNP46996447	192794811	8	27.4296	8	10554658	zK8E10	138188	A	0	A	0	A	0	A	0	A	0	G	18.8	G	25	G	50
zSNP46996475	192794803			8	10554906	zK8E10	138436	T	0	T	0	T	0	T	0	T	0	C	18.8	C	25	T	0
zSNP46997342	192794831			8	10571853	zK8E10	155383	G	33.3	G	0	G	0	G	0	G	28.6	G	18.8	G	0
zSNP46997903	192794853	8	27.4296	8	10591469	zK8E10	174999	G	31.2	G	0	A	12.5	G	50	A	50	G	18.8	G	0	G	50
zSNP46998262	192794804			8	10603140	zK8E10	186670	T	0			T	0	T	0	T	0	G	18.8	G	25	T	0
zSNP32436560	48945704	8	27.8184	8	11813699	zKp46C9	11107	T	43.8	A	0	T	43.8	A	0	T	25	A	31.2	A	25	T	50
zSNP32436568	48945732			8	11813628	zKp46C9	11178	T	0	T	0	T	0	T	0	T	0	C	12.5	C	25	T	0
zSNP32436613	48945716			8	11813261	zKp46C9	11545	G	0	G	0	G	0	G	0	G	0	G	12.5	G	0	G	50
zSNP32439563	48945757			8	11732465	zKp46C9	92341	C	0	C	0	C	0	C	0	C	0	T	12.5	T	25	C	0
zSNP32439923	48945775			8	11723303	zKp46C9	101503	T	0	T	0	A	43.8	T	50	T	18.8	A	12.5	A	25	T	0
zSNP32440968	48945777			8	11696683	zKp46C9	128123	C	0	C	0	C	0	C	0	C	0	T	12.5	T	25	C	0
zSNP32441439	48945773			8	11678798	zKp46C9	146008	T	0	T	0	T	31.2	T	0	T	25	C	12.5	C	0	T	0
zSNP45701727	192974435			8	15004807	zK39N1	10451	A	0	A	0	A	0	A	0	A	0	G	18.8	A	0	A	0
zSNP45703937	192974372			8	15068533	zK39N1	74177	C	31.2	C	0	C	12.5	C	0	C	0	C	18.8	T	37.5
zSNP45707023	192974561			8	15137613	zK39N1	143257	T	0	T	0	T	0	T	0	T	0	C	18.8	T	0	T	0
zSNP45709086	192974529	8	32.8315	8	15206594	zK39N1	212238	G	37.5	A	0	G	20	G	50	G	0	G	18.8	A	18.8	G	50
zSNP31702774	48999142			8	15674440	zK7O6	18791	T	0	T	0	A	25	T	0	T	0	A	25	T	25	T	0
zSNP31703892	48999283			8	15702229	zK7O6	46580	C	0	C	0	C	0	G	50	C	0	G	25	C	0	C	0
zSNP31705482	48999100	8	33.807	8	15743876	zK7O6	88227	T	37.5	G	0	T	25	G	50	T	0	T	25	G	43.8	G	50
zSNP31708100	48999303			8	15798180	zK7O6	142531	T	0	T	0	T	25	C	50	C	50	C	25	T	43.8	T	0
zSNP31708937	48999061	8	33.807	8	15810705	zK7O6	155056	C	37.5	T	0	C	25	C	50	C	0	C	25	T	25	C	50
zSNP31709631	48998683	8	33.807	8	15822304	zK7O6	166655	A	0	A	0	G	12.5	A	0	G	50	G	25	A	18.8	G	50
zSNP31710675	48999299	8	33.807	8	15854175	zK7O6	198526	T	37.5	C	0	T	12.5	C	50	T	0	T	25	C	37.5	C	50
zSNP36117941	193007488			8	17284175	zC198N5	666	A	0	A	0	A	25	A	0	A	31.2	A	43.8	A	12.5	A	0
zSNP36120647	193007409			8	17224807	zC198N5	60034	A	25	A	0	A	0	A	0	A	0	A	43.8	A	6.2	A	0
zSNP36122886	193007333	8	34.5867	8	17170228	zC198N5	114613	G	0	G	0	G	37.5	G	50	G	18.8	A	43.8	A	43.8	G	50
zSNP36124253	193007588			8	17134953	zC198N5	149922	T	0	T	0	T	12.5	C	50	T	0	C	43.8	C	31.2	T	0
zSNP13825320	48655938	8	38.5961	8	22372074	zK188E21	3444	G	0	G	0	G	0	G	0	G	0	A	12.5	A	12.5	G	50
zSNP13825666	48656000			8	22363724	zK188E21	11794	C	0	C	0	C	0	C	0	C	0	T	25	C	6.2	C	0
zSNP13825904	48656017	8	38.7645	8	22356055	zK188E21	19463	T	0	A	0	T	25	A	50	T	12.5	A	25	T	0	A	50
zSNP13826020	48656022			8	22430385	zK188E21	21744	T	0	T	0	T	0	T	0	T	0	C	25	T	0	T	0
zSNP13826145	48656032	8	38.7645	8	22350394	zK188E21	25124	T	0	T	0	C	6.2	T	0	T	18.8	T	25	T	43.8	C	50
zSNP13826229	48656036			8	22349991	zK188E21	25527			T	0	T	0	T	0	T	0	A	25	T	0	T	0
zSNP13826363	48656057			8	22436698	zK188E21	28160	C	0	C	0	C	6.2	C	0	C	6.2	A	25	C	25	C	0
zSNP3955220	255571204			8	23703069	zC157C18	92184	A	25	A	0	A	0	G	50	G	18.8	G	18.8	A	6.2	G	50
zSNP3955372	48626300	8	39.3488	8	23704714	zC157C18	93829	T	25	T	0	T	0	C	50	C	18.8	C	18.8	T	6.2	C	50
zSNP3955420	48626311			8	23705031	zC157C18	94146	T	0	G	0	T	0	G	50	T	0	T	18.8	T	37.5	T	0
zSNP3955451	48626305	8	39.3488	8	23705329	zC157C18	94444	T	0	T	0	T	6.2	T	0	T	0	T	18.8	T	37.5	C	50
zSNP3955520	262973105			8	23709257	zC157C18	98372	A	0	T	0	A	25	A	50	A	12.5	A	18.8	A	43.8	A	50
zSNP3955597	48626339			8	23710172	zC157C18	99287	G	0	G	0	G	0	G	0	G	0	G	18.8	G	0	G	0
zSNP3955714	48626329			8	23713985	zC157C18	103100	T	0	T	0	T	0	T	0	T	0	T	18.8	T	0	T	0
zSNP24206283	49056082			8	23837818	zC215H12	121647	G	0	G	0	G	28.6	G	0	G	12.5	A	18.8	A	37.5	G	50
zSNP24206298	49056069			8	23837643	zC215H12	121822			T	0	T	31.2	T	0	A	0	A	25	A	31.2	A	0
zSNP24206334	49056078			8	23836557	zC215H12	122908	C	50	T	0	T	0	T	0	T	6.2	T	18.8	C	37.5	T	0
zSNP24206352	49056108	8	39.6405	8	23836330	zC215H12	123135	C	0	C	0	C	31.2	C	0	C	12.5	T	18.8	C	31.2	C	50
zSNP24206379	49056081			8	23836130	zC215H12	123335	A	50			T	0	T	0	T	6.2	T	12.5	T	0	T	0
zSNP2490194	48602220	8	39.6405	12	6672438	zC131K2	38416	T	0	T	0	T	31.2	T	0	T	12.5	A	18.8	T	31.2	T	50
zSNP2490195	48602222			12	6672368	zC131K2	38486	A	0	C	0	C	37.5	A	0	A	31.2	C	0	A	0	A	0
zSNP2490268	48602232			12	6671146	zC131K2	39708	C	0	G	0	G	37.5	C	0	C	31.2	G	0	C	0	C	0
zSNP24202765	49056123	8	39.6405	8	23911370	zC215H12	48095	G	50	G	0	G	43.8	G	50	A	18.8	A	18.8	G	0	G	50
zSNP24206608	49056053	8	39.6405	8	23830617	zC215H12	128848	T	0	A	0	T	25	T	50	T	12.5	A	18.8	T	50	T	50
zSNP24206884	49056138			8	23827903	zC215H12	131562	G	0	G	0	G	25	G	0	G	12.5	C	18.8	G	0	G	0
zSNP38326233	192506166			8	25090259	zC269M15	11694	T	0	T	0	T	25	T	0	T	18.8	C	31.2	T	0	T	0
zSNP38326749	192506133			8	25105763	zC269M15	27198	C	37.5	C	0	T	0	C	0	C	18.8	T	31.2	T	0	C	50
zSNP38327811	192506158	8	40.2249	8	25127972	zC269M15	49407	T	0	C	0	C	0	C	50	T	18.8	C	31.2	T	43.8	C	50
zSNP38328460	192506135	8	40.2249	8	25148642	zC269M15	70077	G	0	A	0	A	43.8	G	50	G	18.8	A	31.2	A	0	G	50
zSNP20034165	49078872			8	25836160	bZ15H20	17596	G	0	A	0	G	25	G	50	G	0	A	31.2	G	0	G	0
zSNP20040038	48541464	8	40.2249	8	25944489	bZ15H20	125925	G	37.5	T	0	T	43.8	G	50	G	18.8	T	31.2	T	12.5	G	50
zSNP20040082	48541567			8	25944858	bZ15H20	126294	T	0	T	0	T	25	T	0	T	0	C	31.2	T	0	T	0
zSNP20040205	48541465			8	25946963	bZ15H20	128399	G	37.5	C	0	C	43.8	G	50	G	18.8	C	31.2	C	0	G	50
zSNP20040342	48541481			8	25949986	bZ15H20	131422	T	37.5	T	0	A	43.8	T	0	T	0	A	31.2	A	30	T	50
zSNP20040346	48541483			8	25950273	bZ15H20	131709	A	0	A	0	A	25	A	0	A	0	T	31.2	A	31.2	A	0
zSNP20040365	48541484	8	40.2249	8	25950374	bZ15H20	131810	G	37.5	A	0	A	43.8	G	50	G	18.8	A	31.2	A	0	G	50
zSNP9248058	48499084			8	30419873	zC247L22	74033	T	0	T	0	T	0	T	0	T	0	C	31.2	T	12.5	T	0
zSNP9248126	48499110			8	30420845	zC247L22	75005	T	0	T	0	T	0	T	0	T	0	C	31.2	T	12.5	T	0
zSNP9248421	48499051	8	41.6022	8	30428437	zC247L22	82597	T	18.8	A	0	A	50	A	0	A	25	A	31.2	A	0	A	50
zSNP9248434	48499130			8	30428512	zC247L22	82672	A	18.8	T	0	A	50	T	0	T	25	T	31.2	T	0	T	0
zSNP9249129	48499164			8	30440483	zC247L22	94643	G	0	G	0	G	0	G	0	G	0	T	31.2	G	12.5	G	0
zSNP9249839	48499224			8	30452753	zC247L22	106913	T	0	T	0	T	0	T	0	T	0	C	31.2	T	12.5	T	0
zSNP4941729	48620556			8	36826121	zC188A22	53004	T	0	T	0	T	0	T	0	T	0	T	25	T	0	T	0
zSNP4943114	48620726	8	44.0792	8	36790997	zC188A22	88128	A	0	A	0	A	0	A	0	A	0	T	25	T	6.2	T	50
zSNP4944677	48620866			8	36748021	zC188A22	131104					C	0					A	25	A	33.3
zSNP4945163	48620961	8	44.0792	8	36729220	zC188A22	149905	A	31.2	G	0	G	6.2	G	0	A	0	G	25	G	12.5	G	50
zSNP4945183	48620962			8	36729104	zC188A22	150021	T	0	T	0	T	0	T	0	T	0	C	25	T	12.5	T	0
zSNP4945209	48620964	8	44.0792	8	36729027	zC188A22	150098	C	31.2	T	0	T	6.2	T	0	C	0	C	25	T	25	C	50
zSNP4945223	48620968			8	36728938	zC188A22	150187	A	0	A	0	A	0	A	0	A	0	G	25	A	12.5	A	0
zSNP4945309	48620980			8	36727443	zC188A22	151682	A	0	A	0	A	0	A	0	A	0	C	25	A	12.5	A	0
zSNP4945465	48620994			8	36725517	zC188A22	153608	A	0	A	0	A	0	A	0			T	25	A	33.3
zSNP4945514	48621010			8	36724817	zC188A22	154308	T	0	T	0	T	6.2	T	0	T	0	T	25	T	12.5	T	0
zSNP4945516	48621012			8	36724717	zC188A22	154408	C	0	C	0	C	0	C	0	C	0	T	25	C	12.5	C	0
zSNP38701094	192451220			8	41937377	zC286E11	41447	G	0	G	0	G	0	G	0	G	0	C	43.8	G	12.5	G	0
zSNP38702006	192451411	8	44.4683	8	41981326	zC286E11	85396	A	31.2	G	0	G	0	G	0	G	0	A	43.8	G	12.5	G	50
zSNP38703575	192451134			8	42024681	zC286E11	128751	A	0	A	0	A	7.1	A	0	G	0	A	43.8	A	0	A	0
zSNP38705203	192451250			8	42058260	zC286E11	162330	G	0	G	0	G	6.2	G	0	A	0	G	43.8	G	0	G	0
zSNP15740271	48958715	8	44.6627	8	42470931	zK259P11	20148	T	31.2	A	0	A	0	A	0	T	0	A	50	A	25	A	50
zSNP15740391	48958382			8	42467586	zK259P11	23493	A	0	A	0	A	0	A	0	A	0	G	50	A	12.5	A	0
zSNP15740674	48958705	8	44.6627	8	42459506	zK259P11	31573	T	0	T	0	T	0	T	0	C	0	T	50	T	37.5	C	50
zSNP15740689	48958664			8	42607912	zK259P11	31909	G	0							C	0	G	50	G	0	G	50
zSNP15741133	48958475			8	42588413	zK259P11	51406	A	0	A	0	A	0	A	0	A	0	G	43.8	A	12.5	A	0
zSNP15741143	48958603			8	42588310	zK259P11	51509	T	0			T	0			C	0	T	43.8	T	0	T	0
zSNP15741165	48958510			8	42587929	zK259P11	51890	T	0	T	0	T	0	T	0	C	0	T	43.8	T	0	T	0
zSNP15741170	48958520			8	42439103	zK259P11	51976	A	0	A	0	A	0	A	0	G	0	A	43.8	A	0	A	0
zSNP38042930	192610891	8	45.6383	8	44683584	zC260H7	958	A	50	C	0	C	6.2	C	0	A	6.2	C	37.5	C	12.5	C	50
zSNP38044018	192610884			8	44644466	zC260H7	40076	A	50	G	0	G	6.2	G	50	A	6.2	G	37.5	A	0	A	0
zSNP38044159	192610936			8	44633497	zC260H7	51045	T	50	A	0	A	6.2	A	0	T	6.2	A	37.5	T	0	T	0
zSNP43573193	192809282			8	46929720	zK220O5	68006	T	0	T	0	T	18.8	T	0	T	43.8	T	37.5	T	0	T	0
zSNP43573285	192809235			8	46930218	zK220O5	68504	A	37.5	G	0	G	31.2	G	0	A	6.2	G	43.8	G	43.8
zSNP43573579	192809356	8	48.0975	8	46941462	zK220O5	79748	A	25	G	0	A	37.5	A	0	G	0	G	37.5	A	42.9	G	50
zSNP43575381	192809346			8	47016420	zK220O5	154706	C	37.5	G	0	G	37.5	G	0	C	0	C	37.5	C	25	C	0
zSNP36925589	192496037			8	47214588	zC220M6	21563	G	0	G	0	G	6.2	G	0	G	0	G	37.5	G	18.8	G	0
zSNP36925607	192495999	8	48.2917	8	47214859	zC220M6	21834	G	37.5	A	0	A	43.8	A	0	G	50	A	37.5	G	31.2	G	50
zSNP36931218	192495954			8	47394925	zC220M6	201900	A	0	A	0	A	0	A	0	A	43.8	G	37.5	A	0	A	0
zSNP43860946	193053745			8	47913281	zK231K6	143645	T	0	T	0	T	0	T	0	T	6.2	C	37.5	T	0	T	0
zSNP43862535	193053750			8	47863838	zK231K6	193088	T	50	C	0	C	14.3	C	50	C	25	C	37.5	T	31.2	T	0
zSNP43862567	193053603			8	47832017	zK231K6	195835	T	0	T	0	T	0	T	0	T	0	A	37.5	T	0	T	0
zSNP43862600	193053661	8	48.7783	8	47860890	zK231K6	196036	C	0	C	0	C	6.2	C	50	C	0	C	37.5	C	18.8	C	50
zSNP23282646	48595610			8	48557909	zC196G2	1377	A	0	A	0	A	0	A	0	A	0	A	37.5	G	50	A	0
zSNP23282847	48595677	8	50.0488	8	48566572	zC196G2	10040	T	12.5	T	0	C	18.8	T	0	T	0	C	37.5	T	0	C	50
zSNP23282849	48401029			8	48566686	zC196G2	10154	T	0	T	0	T	0	T	0	C	50	T	37.5	T	18.8	T	0
zSNP23285217	48595626			8	48653248	zC196G2	96716	A	0			A	0	A	0	A	43.8	A	37.5	T	50	A	0
zSNP23285229	48595647	8	50.0488	8	48653438	zC196G2	96906	T	12.5	C	0	C	18.8	C	50	T	0	C	37.5	T	0	C	50
zSNP23286378	48595554			8	48720553	zC196G2	164021	C	0			C	0			C	0	C	37.5	T	31.2	C	0
zSNP43207403	192963441			8	48861187	zK208D15	21776	T	25			C	18.8	C	0	C	6.2	C	37.5	C	50	C	0
zSNP43207740	192963432	8	50.2432	8	48874913	zK208D15	35502	G	31.2	G	0	G	18.8	A	0	G	6.2	G	37.5	A	31.2	G	50
zSNP43207934	192963471	8	50.2432	8	48900382	zK208D15	60971	A	12.5	A	0	G	18.8	A	0	G	43.8	G	37.5	G	50	G	50
zSNP43208065	192963454	8	50.2432	8	48905601	zK208D15	66190	T	12.5	T	0	G	18.8	G	0	G	6.2	G	37.5	T	37.5	G	50
zSNP47272125	192575856			8	49406886	zKp100A1	59428	T	0	G	0	G	50	G	50	G	0	G	37.5	T	0	T	0
zSNP47272634	192575779			8	49375518	zKp100A1	90796	A	0	A	0	A	43.8	A	0	A	0	T	37.5	A	37.5	A	0
zSNP47272641	192575822			8	49375425	zKp100A1	90889	C	43.8	A	0	A	0	A	0	A	0	A	37.5	C	37.5	A	0
zSNP47274146	192575792			8	49315596	zKp100A1	150718	G	0	G	0	G	0	G	0	G	0	G	37.5	G	0
zSNP47274272	192575852			8	49313080	zKp100A1	153234	G	12.5	A	0	A	0	A	0	A	0	A	37.5	G	43.8	A	0
zSNP47274302	192575758	8	51.6988	8	49312859	zKp100A1	153455	A	0			A	43.8			A	0	G	37.5	A	0	G	50
zSNP47274310	192575810	8	51.5137	8	49312782	zKp100A1	153532	G	31.2	A	0	G	43.8	A	0	G	37.5	A	37.5	A	18.8	G	50
zSNP47274314	192575790			8	49312705	zKp100A1	153609	G	37.5	A	0	A	0	A	0	A	0	A	37.5	A	31.2	A	0
zSNP47274319	192575754			8	49312664	zKp100A1	153650	C	43.8	T	0	T	0	T	0	T	0	T	37.5	T	18.8	T	0
zSNP11380330	49034445			8	52553697	zC67O1	9549	G	0	G	0	G	18.8	G	0	G	0	G	12.5	G	0	G	0
zSNP11380901	49034453	8	64.4538	8	52543351	zC67O1	19895	T	0	G	0	G	31.2	G	0	G	0	T	12.5	G	37.5	G	50
zSNP11381548	49034449			8	52521316	zC67O1	41930	G	0	T	0	T	25	G	0	T	0	G	12.5	T	37.5	T	25
zSNP11383167	49034462			8	52475696	zC67O1	87550	A	25	G	0	A	43.8	A	0	A	50	A	12.5	A	12.5	G	25
zSNP11383377	49034463			8	52464604	zC67O1	98642	A	25	C	0	C	50	C	0	A	50	A	12.5	C	25	C	25
zSNP25309941	48779487	9	13.866	9	2178045	zC245L1	17635	A	12.5	A	0	G	0	A	0	G	25	A	50	G	37.5	G	50
zSNP25311282	48779731			9	2221796	zC245L1	61386	T	31.2	T	0	T	0	T	0	T	0	T	25	T	6.2	T	0
zSNP25311562	48779751	9	15.7265	9	2239826	zC245L1	79416	T	0	T	0	T	31.2	T	0	T	0	A	25	T	0	A	50
zSNP25313594	48779844			9	2280665	zC245L1	120255	A	0	A	0	A	0	A	0	A	0	G	25	A	0	A	0
zSNP25313784	48779866			9	2285012	zC245L1	124602	T	31.2	C	50	C	18.8	T	0	C	18.8	C	25	C	18.8	T	0
zSNP28135219	48931754			9	2920966	zK15I8	40632	T	0			T	25	G	0	T	0	T	25	G	6.2	T	0
zSNP28135682	48931678	9	18.5821	9	2908198	zK15I8	53400	T	18.8	T	0	T	6.2	T	0	T	18.8	G	25	G	18.8	G	50
zSNP28136133	48931785			9	2895552	zK15I8	66046	A	0	A	0	A	0	A	0	A	0	A	25	A	6.2	A	0
zSNP28136156	48931666			9	2895372	zK15I8	66226	T	0	T	0	T	0	T	0	T	0	T	25	T	6.2	T	0
zSNP28136287	48931646			9	2890066	zK15I8	71532	G	0	G	0	G	0			G	0	G	25	G	18.8	G	0
zSNP28136781	48931596	9	18.5821	9	2878725	zK15I8	82873	T	18.8	T	0	T	0	T	0	T	18.8	C	25	T	6.2	C	50
zSNP28136788	48931658			9	2878644	zK15I8	82954	T	0	T	0	T	0	T	0	T	0	T	25	C	18.8	T	0
zSNP28136821	48931614			9	2878266	zK15I8	83332	T	0	T	0	T	6.2	C	0	T	0	T	25	T	18.8	C	50
zSNP28137046	48931736	9	18.5821	9	2874255	zK15I8	87343	A	18.8	A	0	A	0	A	0	A	18.8	G	25	A	6.2	G	50
zSNP28137103	48931740			9	2873197	zK15I8	88401	A	18.8	A	0	A	0	A	0	A	18.8	G	25	A	6.2	G	50
zSNP28137124	48931686			9	2869020	zK15I8	92578	G	0			A	25	A	0	G	0	G	25	A	6.2	G	50
zSNP28137340	48931626	9	18.4852	9	2866358	zK15I8	95240	A	0	A	0	A	0	A	0	A	0	A	25	A	6.2	A	50
zSNP28137668	48931630			9	2859840	zK15I8	101758	A	0	A	0	A	0	A	0	A	0	A	25	A	6.2	A	0
zSNP35304766	192594728			9	3053295	zC173M16	29792	T	0	T	0	T	0	T	0	G	25	T	25	T	6.2	T	0
zSNP35305470	192594732			9	3028066	zC173M16	55021	C	0	C	0	C	0	C	0	C	0	C	25	C	6.2	C	0
zSNP35305929	192594766	9	18.9712	9	2994082	zC173M16	89005	T	18.8	T	0	T	0	T	0	T	0	C	25	C	18.8	C	50
zSNP35306063	192594655			9	2987756	zC173M16	95331	T	18.8	T	0	T	18.8	G	0	T	0	G	25	T	18.8	G	0
zSNP35306273	192594649	9	18.9712	9	2967081	zC173M16	116006	T	18.8	T	0	T	0			T	0	C	25	T	50	C	50
zSNP9145975	48694108			9	3365632	zC245G15	7739	C	0	C	0	C	0	C	50	C	31.2	T	37.5	C	43.8	C	0
zSNP9147817	48694550	9	21.1288	9	3410239	zC245G15	53529	A	6.2	T	50	A	0			A	0	A	31.2	A	0	T	50
zSNP9148959	48694027			9	3443680	zC245G15	85396	A	12.5	G	0	A	37.5	G	0	A	50	G	37.5	G	12.5	G	50
zSNP9150586	48694333			9	3487515	zC245G15	127760	A	6.2	G	50	A	0	G	0	A	25	A	31.2	A	33.3	A	0
zSNP18772533	49046925	9	34.2867	9	6738895	zKp118H3	52592	A	25	A	0	G	0	G	0	G	0	G	43.8	G	31.2	G	50
zSNP18773772	49046924			9	6702717	zKp118H3	88770	T	0	T	0	T	0	T	0	T	0	G	43.8	T	0	T	0
zSNP18774753	49046922			9	6693217	zKp118H3	98270	T	0			T	0			T	12.5	T	43.8	C	20
zSNP18776419	49046929			9	6651238	zKp118H3	140249	A	25	A	0	G	0			A	0	G	43.8	G	43.8	A	25
zSNP1179271	48436773			9	10776909	zC103C12	40372	A	6.2	G	0	G	0	G	0	A	6.2	A	31.2	G	37.5	G	0
zSNP1180356	48436671			9	10755527	zC103C12	61754	A	0	G	0	A	0	G	0	G	6.2	A	31.2	A	0	A	0
zSNP1182236	48436726			9	10717761	zC103C12	99520	A	6.2	C	0	C	0	A	0	A	6.2	A	31.2	A	0	C	25
zSNP1182252	48436665			9	10717538	zC103C12	99743	T	0	C	0	T	18.8	T	0	T	0	T	31.2	T	0	T	25
zSNP1184239	48436748	9	43.5841	9	10669327	zC103C12	147954	G	6.2	A	0	A	18.8	G	0	G	0	G	31.2	A	37.5	G	50
zSNP1184247	48436687			9	10669174	zC103C12	148107	C	31.2	G	0	G	0	G	0	G	0	C	31.2	G	37.5	G	0
zSNP1184425	48436745			9	10663534	zC103C12	153747	T	0	G	0	T	0	T	0	T	0	T	31.2	T	0	T	0
zSNP4930345	48688570			9	12557750	zC187D9	46972	T	31.2	T	0	T	25	T	0	T	0	C	12.5	T	0	T	0
zSNP4930868	48688628			9	12542149	zC187D9	62573	A	0	A	0	A	0	A	0	A	0	A	12.5	A	0	A	0
zSNP4932288	48688725	9	45.5613	9	12514093	zC187D9	90629	A	0	A	0	A	0	G	0	A	0	A	12.5	G	0	G	50
zSNP4932762	48688752	9	45.5613	9	12504264	zC187D9	100458	T	37.5	C	0	C	0			C	37.5	C	12.5	T	0	C	50
zSNP4933633	48688782			9	12479428	zC187D9	125294	C	31.2	C	0	C	25	C	0	C	0	A	12.5	C	0	C	0
zSNP4934370	48688837			9	12459676	zC187D9	145046	A	37.5	G	0	G	0	A	0	G	37.5	G	12.5	G	0	G	0
zSNP4934741	48688871			9	12449580	zC187D9	155084	C	31.2	C	0	C	25	C	0	C	0	G	12.5	G	50	C	0
zSNP11339239	48626471			9	14314891	zC67E16	41851	T	6.2	A	0	A	0	A	0	A	0	A	18.8	A	0	A	0
zSNP11339429	48626362			9	14319265	zC67E16	46225	T	0	T	0	T	37.5	C	0	T	50	C	0	C	0	C	50
zSNP11339708	48626390			9	14325895	zC67E16	52855	G	6.2	A	0	A	25	G	0	A	0	A	18.8	A	43.8	A	25
zSNP11339720	48626378			9	14325979	zC67E16	52939	C	6.2	G	0	G	0			G	0	G	18.8	G	0	G	0
zSNP11339935	48626473	9	47.1379	9	14330553	zC67E16	57513	A	6.2	G	0	G	25	A	0	G	25	A	43.8	A	0	G	50
zSNP11342041	48626552			9	14376517	zC67E16	103477	A	6.2	T	0	T	0	T	0	T	0	T	18.8	T	0	T	0
zSNP11342337	48626542	9	47.1379	9	14380613	zC67E16	107573	G	6.2	A	0	A	0	A	0	A	0	A	18.8	A	0	G	50
zSNP22779934	48909103			9	16866747	zC176K6	21575	A	0	A	0	A	0	A	0	A	0	A	18.8	A	0	A	0
zSNP22779951	48909079			9	16866945	zC176K6	21773	C	0	C	0	C	25	T	0	C	43.8	T	18.8	C	43.8	C	25
zSNP22780438	48909453			9	16873737	zC176K6	28565	T	6.2	C	0	C	0	C	0	C	0	C	37.5	C	0	C	0
zSNP22780627	48909415			9	16878281	zC176K6	33109	G	0			G	25			A	0	A	37.5	G	0	G	25
zSNP22781511	48909125			9	16891711	zC176K6	46539	T	0	T	0	T	0	T	0	T	0	T	6.2	T	0	T	0
zSNP22782309	48909121	9	47.3322	9	16902790	zC176K6	57618	G	6.2	A	0	A	25	G	0	A	43.8	G	18.8	G	6.2	G	50
zSNP22783478	48909143			9	16925948	zC176K6	80776	A	0	A	0	A	0	A	0	A	43.8	G	18.8	A	0	A	25
zSNP26546071	48784020			9	17585665	zC4P8	3064	C	0	C	0	C	0	T	0	C	0	C	18.8	C	50	C	25
zSNP26546138	48784024			9	17585952	zC4P8	3351	A	0	A	0	A	0			A	0	A	18.8	A	0	A	0
zSNP26546231	48784046			9	17590496	zC4P8	7895	T	0	T	0	T	0	A	0	T	0	T	18.8	T	0	T	25
zSNP26546249	48784056			9	17590721	zC4P8	8120	A	0	A	0	A	0			A	0	A	18.8	A	0	A	25
zSNP26546282	48784060	9	47.6239	9	17590932	zC4P8	8331	T	0	T	0	T	0	C	0	T	0	T	18.8	T	0	C	50
zSNP26546291	48784064	9	47.6239	9	17591010	zC4P8	8409	G	0	G	0	G	0	A	0	G	0	G	25	G	0	G	50
zSNP16497799	262973110					zK30H3	46861									T	0	C	50	T	0	T	0
zSNP16497800	262973114					zK30H3	46942									C	0	C	50	C	0	C	0
zSNP16497801	262973118					zK30H3	47006									A	0	G	50	A	0	G	50
zSNP16498682	255571226	9	47.7211	9	17764306	zK30H3	170933	G	0	G	0	G	25	A	0	A	0	A	18.8	A	6.2	G	50
zSNP16498714	48778977	9	47.7211	9	17764830	zK30H3	171457	T	0	A	0	T	12.5	A	0	A	0	A	18.8	A	14.3	T	50
zSNP16498718	48778982			9	17764938	zK30H3	171565	A	0	A	0	A	0	A	0	A	0	A	37.5	A	43.8	A	0
zSNP24437105	49004514	9	50.7134	9	31601830	zC222G23	18799	T	12.5	T	0	T	25	T	0	A	0	T	18.8	A	0	A	50
zSNP27420295	48712726			9	31229352	zK11D22	19704	T	0	C	0	T	0			T	0	C	18.8	T	37.5	T	0
zSNP27421309	48712457					zK11D22	42698	A	0	T	0	A	0	T	0	A	0	T	18.8	T	18.8	A	25
zSNP27421319	48712339	9	50.8104			zK11D22	42774	T	0	C	0	T	0	C	0	T	0	C	18.8	C	18.8	C	50
zSNP27426072	48712221			9	31104756	zK11D22	147249	T	0	C	0	T	0	T	0	T	0	C	18.8	T	0	T	0
zSNP27426090	48712376					zK11D22	147471	A	0	A	0	A	0	A	0	A	12.5	A	18.8	A	0	A	0
zSNP24436263	49004561	9	50.8104	9	31584722	zC222G23	1691	G	12.5	G	0	G	25	G	0	G	50	G	18.8	G	18.8	G	50
zSNP24437143	49004498	9	50.8104	9	31602118	zC222G23	19087	G	0	C	0	G	0	C	0	C	50	C	18.8	G	0	C	50
zSNP24438758	49004380			9	31629009	zC222G23	45978	G	0	A	0	G	0	G	0	G	0	A	18.8	G	0	G	25
zSNP24439537	49004372	9	50.8104	9	31644618	zC222G23	61587	A	12.5	A	0	A	25	A	0	A	50	A	18.8	A	18.8	G	50
zSNP24443333	49004422			9	31739655	zC222G23	156624	A	12.5	A	0	A	25	T	0	T	0	A	18.8	T	43.8	T	25
zSNP24443855	49004448			9	31748940	zC222G23	165909	C	0	G	0	C	0	C	0	C	0	G	18.8	G	18.8	C	25
zSNP10032476	48866407	9	64.6098	9	46683856	zC268B13	26975	C	0	C	0	C	0			C	0	C	25	C	0	G	50
zSNP10032486	48866409			9	46683817	zC268B13	27014	G	0	G	0	G	0			G	0	G	25	G	0	G	50
zSNP10032518	255571003	9	64.6098	9	46682715	zC268B13	28116	A	0	A	0	C	43.8	A	0	A	37.5	C	25	A	31.2	C	50
zSNP10035556	262973121			9	46572598	zC268B13	138233	G	0	G	0	G	0	G	0	G	0	G	25	G	0	G	0
zSNP2096173	48747151			9	48061524	zC123F23	67639	T	12.5	C	0	T	31.2	T	0	C	31.2	T	25	T	0	T	25
zSNP2096182	48747153	9	66.787	9	48061322	zC123F23	67841	G	50	A	0	A	25	A	0	A	31.2	G	25	G	31.2	G	50
zSNP2097806	48747165			9	48004666	zC123F23	124497	G	50	G	0	G	25			C	41.7	C	25	C	31.2	C	25
zSNP2097977	48747141			9	48003089	zC123F23	126074	C	50	A	0	A	25	A	0	C	6.2	A	37.5	C	12.5	C	50
zSNP2097998	48747139	9	66.787	9	48002880	zC123F23	126283	C	37.5	C	0	A	25	A	0	C	25	C	25	C	0	C	50
zSNP2098451	48747129			9	47985287	zC123F23	143876	A	0	A	0	A	0	A	0	A	0	A	25	A	0	A	0
zSNP34542105	192483840	9	67.1761	9	48549768	zC148J1	9917	C	50	T	0	T	0	T	0	T	18.8	C	37.5	C	31.2	C	50
zSNP34542914	192483888	9	67.176	9	48529187	zC148J1	30498	G	0	G	0	G	0	G	0	G	18.8	C	37.5	C	31.2	C	50
zSNP34542920	192483926			9	48529052	zC148J1	30633	C	50	C	0	C	31.2	T	0	T	6.2	T	37.5	T	0	T	0
zSNP34543226	192483904			9	48501298	zC148J1	58387	C	50	A	0	A	28.6	C	0	A	18.8	C	37.5	C	31.2	C	0
zSNP33851932	192719308			9	49732315	zC121K8	19581	T	25	T	0	T	0	T	0	T	0	T	37.5	T	0	T	0
zSNP33851972	192719282			9	49727546	zC121K8	24350	C	31.2	C	0	C	0	C	0	C	0	C	43.8	C	0	C	0
zSNP33853018	192719268			9	49669908	zC121K8	81988	A	43.8	A	0	A	0	A	0	A	18.8	A	43.8	A	0	A	0
zSNP33853297	192719166	9	68.8383	9	49652624	zC121K8	99272	A	43.8	A	0	A	31.2	G	0	A	18.8	A	43.8	G	0	G	50
zSNP33854487	192719272	9	68.742	9	49549851	zC121K8	140413	T	43.8	T	0	T	31.2	A	0	T	18.8	T	43.8	A	0	T	50
zSNP11510128	49068549			9	55823899	zC72K22	97787	C	43.8	A	0	C	0	A	0	A	0	A	37.5	C	0	C	25
zSNP11510225	49068563			9	55821619	zC72K22	100067	G	6.2	G	0	A	43.8	A	0	A	0	G	31.2	G	6.2	G	25
zSNP11510510	49068590	9	84.4023	9	55806915	zC72K22	114771	A	43.8	T	0	T	43.8	T	0	T	12.5	A	43.8	T	0	A	50
zSNP11510526	49068593	9	84.4023	9	55806446	zC72K22	115240	T	6.2	T	0	T	0	T	0	T	0	T	18.8	T	0	G	50
zSNP11512116	49068831			9	55775661	zC72K22	146025	T	0	T	0	T	0			T	0	T	12.5	T	0	T	0
zSNP11512362	49068794			9	55769763	zC72K22	151923	A	43.8	G	0	A	0	G	50	G	43.8	G	12.5	G	0	A	0
zSNP11512394	49068809			9	55769444	zC72K22	152242	A	6.2	A	0	A	0	C	50	A	31.2	A	31.2	C	50	A	0
zSNP2453419	262973125			9	56787697	zC12N8	54619	T	0	T	0	C	50	T	0	T	0	T	18.8	T	0	T	0
zSNP2454078	48595710			9	56820789	zC12N8	87711	T	0	T	0	T	0	T	0	T	0	T	43.8	G	31.2	T	0
zSNP2454087	48595712			9	56820892	zC12N8	87814	A	0	A	0	A	0	A	0	A	0	A	43.8	A	0	A	0
zSNP2454856	48595718			9	56845762	zC12N8	112684	C	0	C	0	C	0	C	0	C	31.2	C	43.8	C	0	C	0
zSNP2455698	48595719			9	56894744	zC12N8	161666	C	6.2	C	0	C	0	G	50	C	31.2	C	18.8	C	0	C	0
zSNP2455719	48595721			9	56895268	zC12N8	162190	C	31.2	T	0	T	43.8	C	50	T	0	C	18.8	C	31.2	T	0
zSNP2455796	255571184	9	87.274	9	56904211	zC12N8	171133	C	6.2	C	0	C	0	C	0	T	31.2	C	18.8	T	31.2	C	50
zSNP39992033	192945272					zH209L12	6432	T	0	T	0	T	0	T	0	T	0	A	0	T	18.8	T	25
zSNP39992745	192945160	10	7.97561			zH209L12	16994	C	0	C	0	C	0	C	0	C	0	C	0	T	31.2	C	50
zSNP39993146	192945261					zH209L12	35376					G	18.8			A	50	A	0	G	0
zSNP39993803	192945251					zH209L12	58249	A	0	A	0	G	43.8	A	0	A	18.8	A	0	G	18.8	A	0
zSNP39993906	192945153					zH209L12	59883	A	0	A	0	A	21.4	A	0	A	0	G	0	A	0	A	0
zSNP8945315	48863480			10	4836792	zC241N16	9103	G	0	G	0	G	25	G	0	G	0	G	37.5	A	37.5	G	0
zSNP8945319	48863564			10	4836839	zC241N16	9150	T	37.5	T	0	T	18.8			T	31.2	A	37.5	T	37.5	T	25
zSNP8947080	48863526			10	4893429	zC241N16	64329	T	37.5	T	0	T	18.8	T	0	T	0	C	6.2	T	0	T	25
zSNP8947116	48863936			10	4893706	zC241N16	64606	T	37.5	T	0	T	0			T	0	G	6.2	T	0	T	25
zSNP8947335	48863935			10	4901405	zC241N16	72316	T	37.5	T	0	T	0	T	0	T	0	C	6.2	T	0	C	25
zSNP8947611	48863781			10	4907654	zC241N16	76882	A	0	A	0	A	25	A	0	A	0	A	6.2	G	37.5	A	0
zSNP8947787	48863905			10	4914730	zC241N16	83561	G	0	G	0	G	25	G	0	G	0	G	6.2	A	37.5	G	0
zSNP8948007	48863488			10	4919868	zC241N16	88973	A	37.5	A	0	A	0	A	0	A	0	G	6.2	A	0	A	25
zSNP8948025	48863444			10	4920105	zC241N16	89211	A	0	A	0	A	25	A	0	A	0	A	6.2	G	37.5	A	0
zSNP8948546	48863560					zC241N16	101633	A	0	A	0	A	25	G	0	A	0	A	6.2	G	37.5	A	0
zSNP8948622	48863916	10	26.3598	10	4935829	zC241N16	104894	C	0	C	0	C	43.8	T	0	C	0	C	6.2	T	0	C	50
zSNP8948631	48863737			10	4935968	zC241N16	105033	G	0	G	0	G	25	G	0	G	0	G	6.2	C	37.5	G	0
zSNP8948962	48863747			10	4944920	zC241N16	114855	C	0	C	0	C	43.8	C	0	C	0	C	6.2	T	0	C	0
zSNP8949473	48863928			10	4960344	zC241N16	130280	C	18.8	C	0	C	25			C	0	C	31.2	T	37.5	C	0
zSNP30963295	48963880			10	8113200	zK42J10	46576	T	37.5	T	0	T	18.8	T	0	T	0	T	37.5	T	37.5	T	25
zSNP30963454	48963833			10	8117207	zK42J10	50583	A	43.8	A	0	A	18.8	A	0	A	0	G	50	A	43.8	A	25
zSNP30963522	48963863	10	28.8179	10	8120191	zK42J10	53567	G	6.2	G	0	G	0	T	0	G	0	G	50	G	0	G	50
zSNP30965953	48963848			10	8210082	zK42J10	143458	T	0			A	25			A	0	A	50	A	43.8	T	0
zSNP30966652	48963849			10	8229819	zK42J10	163195	C	14.3			C	0					G	50	C	0	G	25
zSNP12103134	48876775	10	29.4998	10	8592696	zK106M21	10890	T	50	T	0	T	18.8	T	0	T	0	C	0	T	43.8	C	50
zSNP12104168	48876793			10	8454094	zK106M21	60384	G	43.8	G	0	T	18.8	T	0	T	25	G	50	G	43.8	T	0
zSNP12104196	48876797			10	8453518	zK106M21	60960	G	50	G	0	A	0	G	0	A	25	A	25	A	0	A	0
zSNP12104788	48876791			10	8431543	zK106M21	82935	T	0			G	0	G	0	G	14.3	G	50	G	43.8	G	25
zSNP32427293	49000280			10	5779679	zKp45E9	52643	A	0	A	0	A	0	A	0	A	0	A	37.5	A	0
zSNP32427740	48999847			10	5797491	zKp45E9	70455	A	0	A	0	A	0	T	0	A	12.5	A	37.5	T	43.8	A	0
zSNP32428677	49000166	10	30.5737	10	5823423	zKp45E9	96387	C	50	C	0	C	0	T	0	C	31.2	C	50	C	0	C	50
zSNP32430480	48999825			10	5882689	zKp45E9	155653	T	0	T	0	T	0	T	0	T	0	T	37.5	T	0	T	0
zSNP2364367	48668084					zC129H21	49429	C	43.8	T	0	T	0	C	0	T	0	T	31.2	T	0	C	0
zSNP2365414	48668403					zC129H21	88896	G	37.5	A	0	G	18.8	G	0	G	31.2	A	31.2	G	43.8	G	0
zSNP2365862	48668520					zC129H21	107943	C	43.8	A	0	C	18.8	C	0	C	31.2	A	31.2	A	0	C	0
zSNP2367233	48668751	10	31.1579			zC129H21	155138	T	43.8	G	0	G	0	T	0	G	0	G	37.5	G	12.5	G	50
zSNP2367422	48668784					zC129H21	159512	C	43.8	T	0	C	18.8	C	0	C	25	T	37.5	C	43.8	C	0
zSNP2367661	48668811	10	31.1579			zC129H21	167085	T	50	T	0	T	0	C	0	T	0	T	37.5	T	0	C	50
zSNP2367667	48668812	10	31.1579			zC129H21	167224	A	43.8	G	0	G	0	G	0	G	0	G	37.5	G	0	G	50
zSNP23451890	48486832	10	33.2196	10	7038772	zC199I18	19153	T	18.8	A	0	T	18.8	A	0	T	31.2	A	25	A	0	T	50
zSNP23453903	48486592			10	6987249	zC199I18	70676	A	0	A	0	A	18.8	A	0	A	31.2	G	25	G	43.8	A	0
zSNP23454574	48486780			10	6904626	zC199I18	153299	C	0	C	0	A	0	A	0	A	12.5	A	25	A	0	C	0
zSNP23456371	48486745			10	6861064	zC199I18	196861	C	0			T	0	T	0	T	0	T	25	T	0	C	0
zSNP9420309	48486530			10	7110346	zC251F6	54422	C	0	C	0	A	0	C	0	A	0	A	25	A	43.8	C	0
zSNP9420600	48486529	10	33.3166	10	7116095	zC251F6	60171	C	0	C	0	C	18.8	T	0	C	31.2	T	31.2	T	43.8	C	50
zSNP9420605	48486566	10	33.3166	10	7116310	zC251F6	60386	A	0	A	0	C	0	C	0	C	0	C	25	C	43.8	C	50
zSNP9421038	48486531			10	7126429	zC251F6	70505	C	0	C	0	C	0	C	0	C	0	C	25	C	0	C	0
zSNP9421351	48486576			10	7131420	zC251F6	75496	T	0	T	0	T	18.8			T	31.2	A	25	A	43.8	T	0
zSNP9421986	48486505			10	7157596	zC251F6	101672	T	0	T	0	T	0	T	0	T	0	T	25	T	0	T	0
zSNP23039987	48598733	10	34.6859	10	7463193	zC193E13	19652	G	12.5	G	0	G	0	A	0	G	12.5	G	31.2	G	43.8	G	50
zSNP23040025	48598739			10	7463569	zC193E13	20028	C	31.2	T	0	C	0	T	0	C	12.5	C	31.2	C	43.8	T	0
zSNP23040034	48598747	10	34.6859	10	7463631	zC193E13	20090	A	12.5	A	0	A	0	A	0	A	12.5	A	37.5	A	0	G	50
zSNP23040614	48598863			10	7485632	zC193E13	46568	A	0	A	0	A	0	A	0	A	0	A	31.2	A	0	A	0
zSNP23041025	48598907			10	7493644	zC193E13	54580	A	18.8	G	0	A	0	G	0	A	12.5	A	31.2	A	0	A	0
zSNP23041254	48598937			10	7503865	zC193E13	64801	C	12.5	C	0	C	0	C	0	C	6.2	C	31.2	C	43.8	C	50
zSNP23041517	48598985			10	7509548	zC193E13	70484	A	0	A	0	A	0	A	0	A	0	A	31.2	A	0	A	0
zSNP30346168	48918906	10	35.76	10	8767560	zK27B3	16426	A	0	A	0	A	0	A	0	A	0	A	31.2	A	43.8	A	50
zSNP30348308	48918915	10	36.0516	10	8816992	zK27B3	65858	A	31.2	T	0	A	0	A	0	A	0	A	31.2	A	43.8	A	50
zSNP30353282	48918626			10	8926197	zK27B3	175063	G	0	G	0	G	18.8	G	0	G	0	T	31.2	T	43.8	G	0
zSNP8364679	48774997			10	9865198	zC232M7	46388	C	0	C	0	T	18.8	T	0	C	50	C	25	T	0	T	0
zSNP8364709	48775003	10	37.8158	10	9864870	zC232M7	46716	T	0	T	0	A	18.8			T	50	T	25	A	25	T	50
zSNP8364714	48775009			10	9864768	zC232M7	46818	C	0	C	0	A	18.8	A	0	C	50	C	25	A	0	A	0
zSNP8364903	48775046			10	9856936	zC232M7	54650	C	0	C	0	C	0	C	0	C	12.5	C	25	T	25	C	0
zSNP8366297	48775358			10	9824411	zC232M7	87175	A	0	A	0	G	18.8	A	0	G	50	A	25	G	25	A	0
zSNP8366499	48775380	10	37.8158	10	9821705	zC232M7	89881	T	0	T	0	C	18.8	C	0	C	50	T	25	C	25	C	50
zSNP19190149	48705543			10	10261211	zKp68F6	25645	C	0	C	0	C	0	A	0	C	31.2	C	25	A	0	A	0
zSNP19190706	48705644	10	38.4001	10	10283288	zKp68F6	47722	A	0	A	0	A	0	T	0	A	31.2	A	25	T	25	T	50
zSNP19191545	48705703			10	10296620	zKp68F6	61054	C	25	C	50	C	0	C	0	C	43.8	T	43.8	C	37.5	C	50
zSNP19191560	48705704			10	10296830	zKp68F6	61264	A	0	A	0	A	0	A	0	A	18.8	A	25	A	0	A	0
zSNP29311279	48961751	10	38.8868	10	10925396	zK21P9	11289	T	0	T	0	T	0	T	0	T	0	T	0	T	0	C	50
zSNP29314519	48961664			10	10828128	zK21P9	108557	G	0	G	0	G	0	C	0	G	35.7	G	12.5	C	0	C	0
zSNP29314580	48962016			10	10827538	zK21P9	109147	C	0	C	0	C	0	C	0	C	0	C	12.5	C	0	C	0
zSNP29318557	48961454			10	10731167	zK21P9	205518	T	25	C	0	C	0	C	0	T	37.5	C	12.5	C	0	C	0
zSNP48009036	192661050	10	39.081	10	13203333	zKp84G6	99840	G	25	A	0	G	18.8	G	0	A	37.5	A	0	G	0	G	50
zSNP2807116	48739400			10	19166402	zC136O4	5560	T	0	T	0	T	0	T	0	T	25	T	12.5	T	0	T	0
zSNP2808936	48739632			10	19115378	zC136O4	56584	A	37.5	G	0	G	0	G	0	A	18.8	G	12.5	G	0	G	0
zSNP2809811	48739819			10	19090721	zC136O4	81241	A	37.5	G	0	G	0	G	0	A	18.8	G	12.5	G	25	G	0
zSNP2810792	48739446	10	41.0554	10	19067438	zC136O4	104524	A	37.5	C	0	A	18.8	A	0	A	18.8	C	12.5	A	25	C	50
zSNP2811815	48739782	10	41.0554	10	19042288	zC136O4	129674	G	0	G	0	A	18.8			G	43.8	G	12.5	A	0	G	50
zSNP2812589	48739860	10	41.0554	10	19026369	zC136O4	145593	T	0	T	0	T	0	A	0	T	43.8	T	12.5	A	0	T	50
zSNP7207399	49025120	10	42.2201	10	25401816	zC214K5	53264	T	12.5	T	0	G	0	T	0	G	25	T	31.2	T	25	G	50
zSNP7207864	49025328			10	25415151	zC214K5	66667	A	18.8	A	0	A	18.8	A	0	A	25	A	31.2	A	0	T	50
zSNP7208195	49025157			10	25421981	zC214K5	73566	T	0	T	0	C	18.8	T	0	C	25	T	18.8	T	25	T	0
zSNP7209378	49025239			10	25455333	zC214K5	107692	C	0	C	0	C	0	C	0	C	0	G	31.2	C	0	C	0
zSNP7209410	49025266			10	25651232	zC214K5	108655	A	0	A	0	T	18.8	A	0	T	25	A	18.8	A	0	A	0
zSNP7210737	49024983			10	25488952	zC214K5	142665	C	0	C	0	A	18.8	C	0	A	25	C	18.8	C	18.8	C	0
zSNP7211057	49025248			10	25494987	zC214K5	148377	C	43.8	C	0	C	18.8	T	0	C	0	T	18.8	C	43.8	T	0
zSNP7211897	49025305			10	25509505	zC214K5	163135	A	0	A	0	A	0	A	0	A	0	G	31.2	A	0	A	0
zSNP7212411	49025271			10	25526332	zC214K5	180044	T	25	C	0	C	0	T	0	C	25	T	18.8	T	0	C	0
zSNP7212487	49025336			10	25529599	zC214K5	183137	T	0	T	0	T	0	T	0	T	0	C	31.2	T	25	T	0
zSNP26653678	48435818			10	27964459	zC59F17	149210	A	50	A	0	A	18.8	C	0	A	37.5	C	18.8	C	25	C	0
zSNP26653958	48435867			10	27970889	zC59F17	155640	C	50	C	0	C	18.8	C	0	C	37.5	T	37.5	C	50	T	0
zSNP26654281	48435834			10	27980526	zC59F17	165277	C	18.8	A	0	C	0	A	0	C	31.2	C	37.5	A	25	C	0
zSNP26654508	48435709	10	43.5759	10	27987487	zC59F17	172238	T	18.8	C	0	T	0	T	0	T	12.5	T	18.8	T	0	C	50
zSNP26654771	48435696			10	27997564	zC59F17	182315	G	50	G	0	G	18.8	G	0	G	37.5	C	37.5	G	0	C	0
zSNP26655158	48435835	10	43.5759	10	28007120	zC59F17	191871	T	50	T	0	T	18.8	T	0	T	37.5	C	37.5	T	0	C	50
zSNP26655756	48435775			10	28014474	zC59F17	199225	T	50	T	0	T	18.8	T	0	C	43.8	C	37.5	C	25	C	50
zSNP27824571	48841894	10	44.2431	10	28746178	zK149M16	8039							T	0	T	0	T	0	T	0	C	50
zSNP27824901	48842308			10	28749766	zK149M16	11627	G	25	G	0	G	18.8	T	0	G	0	T	37.5	T	31.2	T	0
zSNP27832620	48842117			10	28909549	zK149M16	171410	T	0	T	0	T	0	T	0	T	0	T	18.8	T	31.2	T	0
zSNP27833913	48842190			10	28930890	zK149M16	192751	A	0	A	0	A	0	A	0	G	50	A	31.2	A	0	A	0
zSNP37604009	192931574			10	36565651	zC244C8	135237	G	6.2	G	0	G	0	G	0	G	43.8	A	31.2	A	37.5	G	0
zSNP37604015	192931513	10	51.2721	10	36565947	zC244C8	135533	A	12.5	A	0	A	31.2	A	0	A	18.8	A	31.2	A	0	C	50
zSNP37604034	192931581			10	36566196	zC244C8	135782	T	12.5	T	0	T	35.7	T	0	G	43.8	T	31.2	T	0	G	50
zSNP37604121	192931543	10	51.2721	10	36572634	zC244C8	142220	A	12.5	A	0	A	31.2	A	0	A	18.8	A	31.2	A	0	A	50
zSNP37604131	192931593			10	36572781	zC244C8	142367	A	6.2	A	0	A	0	A	0	A	43.8	G	31.2	A	43.8	A	0
zSNP2743316	48506900			10	37742347	zC135J7	10934	T	0			T	0	T	0	T	0	C	43.8	C	0	T	0
zSNP2744000	48506911	10	52.346	10	37726198	zC135J7	27083	C	43.8	T	0	T	12.5	T	0	C	18.8	T	43.8	T	0	C	50
zSNP2744012	48506913			10	37725996	zC135J7	27285	T	43.8	G	0	T	0	T	0	T	18.8	G	43.8	G	37.5	T	0
zSNP2744629	48506917			10	37707467	zC135J7	45814	A	25	T	0	A	0	A	0	A	0	T	43.8	A	0	A	0
zSNP2745359	48506921			10	37691037	zC135J7	62244	T	0	T	0	T	0	T	0	T	0	G	43.8	T	37.5	T	0
zSNP2745598	48506936			10	37686005	zC135J7	67276	T	0	T	0	G	37.5	T	0	G	42.9	G	43.8	G	37.5	T	0
zSNP44711192	193058527			10	38428676	zK263L2	54880	A	25	A	0	G	12.5	G	0	A	12.5	G	43.8	G	21.4	G	50
zSNP44711280	193058586			10	38435953	zK263L2	62157	C	0	C	0	G	12.5	G	0	G	43.8	G	43.8	C	42.9	C	0
zSNP44712228	193058521			10	38463174	zK263L2	89378	T	18.8	T	0	T	0	T	0	T	0	C	43.8	T	43.8	T	0
zSNP44712265	193058589			10	38463864	zK263L2	90068	T	18.8	T	0	T	0	T	0	T	43.8	C	43.8	T	43.8	T	0
zSNP44712271	193058577	10	53.3218	10	38464041	zK263L2	90245	C	43.8	C	0	C	31.2	C	0	T	43.8	T	43.8	T	12.5	C	50
zSNP42110114	192769091			10	38477792	zK174L22	7003	A	25	A	0	A	31.2	A	0	A	12.5	T	43.8	T	12.5	A	0
zSNP42111247	192768927	10	53.4189	10	38525241	zK174L22	54589	A	37.5	C	0	A	37.5	C	0	A	12.5	A	25	A	0	C	50
zSNP42112326	192768929			10	38569793	zK174L22	99141	C	0	C	0	C	0	C	0	C	0	T	43.8	C	18.8	C	0
zSNP42113817	192769027	10	53.516	10	38610848	zK174L22	140196	A	18.8	A	0	T	43.8	T	0	A	0	T	43.8	T	37.5	A	50
zSNP12795255	49069601	10	53.9052	10	39179586	zK147H15	106705	A	43.8	A	0	G	12.5	G	0	G	31.2	G	43.8	G	0	G	50
zSNP12795279	49069889			10	39179327	zK147H15	106960	G	0	G	0	A	12.5	A	0	G	12.5	A	43.8	A	28.6	G	50
zSNP12795300	49069900			10	39179177	zK147H15	107110	C	0	C	0	C	0	C	0	C	0	T	43.8	C	43.8	C	0
zSNP12795401	49069671	10	53.9052	10	39176174	zK147H15	110129	A	0	A	0	G	12.5	G	0	A	0	G	43.8	G	0	G	50
zSNP12797336	49069852	10	53.9052	10	39134160	zK147H15	148528	A	43.8	A	0	C	43.8	C	0	C	43.8	C	43.8	A	37.5	C	50
zSNP12798302	49069646					zK147H15	169550	T	0	T	0	T	0	T	0	T	0	C	43.8	T	0	T	0
zSNP11110730	48795067			10	39332653	zC55A7	54553	A	0	A	0	A	0	A	0	A	0	C	43.8	A	6.2	A	0
zSNP11110773	48795096	10	54.0994	10	39331313	zC55A7	55893	T	0	T	0	T	12.5	A	0	T	0	A	43.8	A	12.5	T	50
zSNP11110775	48795100			10	39331202	zC55A7	56004	T	0	T	0	T	0	T	0	T	0	C	43.8	T	0	T	0
zSNP11110776	48795042			10	39331129	zC55A7	56077	A	0	A	0	A	0	A	0	A	0	G	43.8	A	6.2	A	0
zSNP11111176	48795027	10	54.0023	10	39324638	zC55A7	62568	G	31.2	G	0	A	12.5	A	0	A	31.2	A	43.8	A	0	G	50
zSNP26436543	49029581			10	39791586	zC30E10	9298	T	25	T	0	T	31.2	T	0	A	0	T	25	T	43.8	A	0
zSNP26437938	49029604	10	54.9769	10	39828534	zC30E10	46246	A	0	A	0	G	43.8	G	0	A	0	G	25	A	0	G	50
zSNP26438386	49029515			10	39854108	zC30E10	71820	A	50	A	0	T	28.6			T	0	A	25	T	31.2	T	0
zSNP9312750	48856870			10	41745085	zC249G19	35362	A	0	G	0	A	0	A	0	A	7.1	G	0	A	0	A	0
zSNP9312808	48856844	10	61.6452	10	41744573	zC249G19	35874	A	0	G	0	G	43.8	G	0	A	12.5	G	25	A	0	G	50
zSNP9314471	48856834	10	61.6452	10	41688478	zC249G19	91969	G	50	G	0	G	43.8	G	0	A	31.2	G	12.5	A	12.5	G	50
zSNP9314473	48856890			10	41688379	zC249G19	92068	T	0	T	0	T	0	T	0	A	37.5	T	12.5	A	0	T	0
zSNP9315798	48856924			10	41643397	zC249G19	137050	A	37.5	C	0	A	0	A	0	A	12.5	C	0	A	0	A	0
zSNP9316128	48856930			10	41632755	zC249G19	147692	A	0	G	0	A	0	A	0	G	0	G	0	A	6.2	A	0
zSNP2980939	48673914	10	61.8359	10	42106758	zC139N6	73281	T	18.8	C	50	T	0	C	50	T	0	T	0	T	0	C	50
zSNP2983124	48673949			10	42188237	zC139N6	154760	A	31.2	A	0	A	0	A	0	G	18.8	A	31.2	A	25
zSNP2983131	48673952			10	42188312	zC139N6	154835	C	43.8	T	0	C	31.2	C	0	T	18.8	T	12.5	C	6.2	C	0
zSNP31053143	48703958			11	1288313	zK46N5	2698	G	37.5	G	0	G	0	G	0	G	6.2	G	43.8	A	43.8	G	0
zSNP31053205	48703950			11	1293591	zK46N5	8372	C	37.5	C	0	C	0	C	0	C	6.2	C	43.8	G	43.8	C	0
zSNP31053297	48703971					zK46N5	14225	T	6.2	T	0	T	0	C	0	T	18.8	C	43.8	T	31.2	T	0
zSNP31053309	48703929					zK46N5	14509	A	6.2	A	0	A	0	A	0	A	0	G	43.8	A	0	A	0
zSNP31053357	48703911			11	1302237	zK46N5	17854	C	0							C	0	C	43.8	C	0
zSNP31053586	48703919			11	1306276	zK46N5	23001	G	0	G	0	G	0	G	0	G	37.5	G	31.2	G	28.6	G	0
zSNP31053620	48703975	11	5.73294			zK46N5	23747	A	6.2	A	0	G	0	G	0	G	25	G	43.8	A	31.2	G	50
zSNP35055714	192844507			11	2722412	zC160O17	38257	G	0	G	0	G	0	G	0	G	0	A	25	A	25	G	0
zSNP35056645	192844515			11	2685856	zC160O17	74813	C	0	C	0	C	0	C	0	C	0	T	25	T	25	C	0
zSNP35056689	192844485	11	13.0343	11	2685574	zC160O17	75095	A	0	A	0	T	25	T	0	A	0	T	25	T	0	A	50
zSNP35056717	192844470			11	2685457	zC160O17	75212	A	12.5	A	0	A	25	T	0	A	6.2	T	0	T	12.5	A	0
zSNP35056729	192844480			11	2685378	zC160O17	75291	A	12.5	A	0	A	31.2	A	0	A	6.2	G	25	G	25	A	0
zSNP45546120	192538098	11	15.1954	11	3682260	zK33M11	62981	C	50	T	0	T	0	T	0	T	6.2	T	37.5	T	0	C	50
zSNP45547060	192538090			11	3648860	zK33M11	96381	A	0	A	0	A	0	G	0	G	43.8	G	37.5	G	0	A	0
zSNP45547157	192538128			11	3645839	zK33M11	99402	G	37.5	A	0	A	28.6	A	0	A	31.2	A	37.5	A	0	G	50
zSNP45548449	192538082			11	3593100	zK33M11	152141	A	0	A	0	A	0	A	0	A	12.5	G	25	G	12.5	A	0
zSNP45548794	192538107			11	3586345	zK33M11	158896	G	0	G	0	G	0	G	0	G	12.5	A	25	A	12.5	G	0
zSNP45619404	192974222			11	3767135	zK35L10	23895	A	43.8	T	0	A	0	A	0	A	50	A	50	T	12.5	A	0
zSNP45619759	192974216	11	15.4871	11	3783851	zK35L10	40611	G	31.2	T	0	T	31.2	G	0	G	37.5	G	50	T	12.5	G	50
zSNP45619761	192974239			11	3783933	zK35L10	40693	A	0	A	0	A	0	A	0	A	25	G	50	G	31.2	A	0
zSNP45619769	192974196			11	3784082	zK35L10	40842	T	0	T	0	T	0	T	0	T	25	A	50	A	31.2	T	0
zSNP45620230	192974237	11	15.4871	11	3800218	zK35L10	56978	A	31.2	T	0	T	31.2	T	0	T	42.9	T	50	T	18.8	T	50
zSNP32319967	49016011			11	4076480	zKp2C4	1854	T	0	T	0	T	0	T	0	T	37.5	C	37.5	C	12.5	T	0
zSNP32319970	49016150	11	16.7582	11	4076537	zKp2C4	1911	A	31.2	T	0	T	31.2	T	0	T	18.8	T	37.5	T	0	A	50
zSNP32320592	49016092			11	4091515	zKp2C4	16889	T	0	T	0	T	0	T	0	C	31.2	C	37.5	C	31.2	T	0
zSNP32320839	49016435	11	16.8553	11	4100701	zKp2C4	26075	C	31.2	T	0	T	31.2	T	0	T	18.8	T	37.5	T	18.8	C	50
zSNP32321362	49016272			11	4112455	zKp2C4	37829	A	0	A	0	A	0	A	0	A	12.5	C	37.5	C	31.2	A	0
zSNP32321594	49016217			11	4120522	zKp2C4	45896	T	31.2	G	0	T	6.2	T	0	T	43.8	G	37.5	G	31.2	T	0
zSNP32321867	49015763			11	4132134	zKp2C4	57508	T	0	T	0	T	0	T	0	T	0	C	37.5	C	12.5	T	0
zSNP32322141	49015700			11	4141428	zKp2C4	66802	C	0	C	0	C	0	C	0	C	0	C	37.5	C	18.8	C	25
zSNP32322545	49015663			11	4162839	zKp2C4	88213	T	0	T	0	T	0	T	0	T	0	T	37.5	T	0	T	0
zSNP32322607	49016098			11	4163673	zKp2C4	89047	A	0	A	0	A	0	A	0	A	0	C	37.5	C	31.2	A	0
zSNP32322998	49016252			11	4174366	zKp2C4	99740	G	31.2	A	0	G	6.2	G	0	G	12.5	G	37.5	G	18.8	G	0
zSNP32323094	49015794			11	4176142	zKp2C4	101516	T	0	T	0	T	0			T	25	T	37.5	T	0	T	0
zSNP8616562	48754489			11	4301077	zC236D3	56843	A	31.2	T	0	A	0	T	0	A	25	T	43.8	T	6.2	A	0
zSNP8616804	48755048			11	4293018	zC236D3	64902	A	0	A	0	T	0	T	0	T	0	T	43.8	T	18.8	T	50
zSNP8618253	48754983			11	4252601	zC236D3	105319	A	0	A	0	A	0	A	0	A	0	A	37.5	A	0	A	0
zSNP8619392	48754874	11	17.0495	11	4213991	zC236D3	143929	C	31.2	C	0	C	0	C	0	C	12.5	G	31.2	G	31.2	G	50
zSNP8619751	48754571			11	4199553	zC236D3	158367	G	0	G	0	A	37.5	G	0	G	0	G	37.5	G	18.8	G	25
zSNP25079847	48665579			11	5397739	zC239I2	432	A	0	A	0	A	0	A	0	A	37.5	C	25	A	18.8	A	0
zSNP25082629	48665360			11	5343509	zC239I2	54662	G	50	T	0	G	0	G	0	G	43.8	G	25	T	37.5	G	0
zSNP25086763	48665595	11	20.2006	11	5252323	zC239I2	145848	T	31.2	T	0	T	0	G	0	G	50	T	25	G	0	G	50
zSNP25087484	48665506			11	5237959	zC239I2	160212	C	50	G	0	C	0	C	0	C	43.8	C	25	G	37.5	C	0
zSNP12241475	48711602	11	22.0413	11	5558510	zK113M9	44674	G	37.5	G	0	G	31.2	G	0	G	37.5	A	31.2	G	25	G	50
zSNP12242564	48711221			11	5531982	zK113M9	69906	G	0			G	0	A	0	A	37.5	G	31.2	A	18.8	G	50
zSNP12243581	48710691			11	5495079	zK113M9	102426	G	37.5	G	0	G	31.2	A	0	A	12.5	A	31.2	A	6.2	A	25
zSNP12245679	48711652	11	21.2615	11	5423975	zK113M9	177168	T	37.5	T	0	T	37.5	T	0	C	37.5	T	25	T	6.2	C	50
zSNP12245709	48711426			11	5423780	zK113M9	177363	C	0	C	0	C	0	C	0	C	12.5	C	25	C	0	C	0
zSNP39966272	192622173	11	25.8091	11	6529092	zH204M7	4588	C	37.5	C	0	C	0	C	0	C	25	T	0	C	25	C	50
zSNP39966457	192622163			11	6530116	zH204M7	5612	A	37.5	A	0	G	37.5	G	0	A	25	G	0	G	0	G	0
zSNP25573974	48656466	11	27.1737	11	6992455	zC255D18	24345	A	25	T	0	T	31.2	T	0	A	0	T	31.2	T	0	T	50
zSNP25574146	48656425	11	26.9799	11	6978578	zC255D18	38222	C	43.8	C	0	C	31.2	C	0	T	31.2	C	31.2	C	31.2	C	50
zSNP25574528	48656454			11	6964038	zC255D18	52762	A	0	A	0	A	0	A	0	A	0	T	31.2	A	31.2	A	0
zSNP25576451	48656323			11	6902362	zC255D18	114438	T	6.2	T	0	T	31.2	T	0	T	0	T	31.2	T	0	T	0
zSNP25576662	48656321	11	26.8828	11	6880680	zC255D18	136120	C	37.5	C	0	T	37.5	T	0	C	0	T	31.2	T	0	C	50
zSNP25577355	48656405			11	6855191	zC255D18	161609	C	0			C	0	C	0	G	41.7	G	31.2	G	14.3	C	0
zSNP31531203	48449270			11	14176207	zK71J7	68317	G	0	G	0	G	0	G	0	G	0	A	31.2	G	0	G	0
zSNP31531551	48448932			11	14170663	zK71J7	73861	A	0	A	0	A	0	A	0	A	0	G	31.2	A	0	A	0
zSNP31531564	48449284	11	38.0364	11	14170408	zK71J7	74116	A	0	A	0	A	0	A	0	A	0	C	31.2	A	6.2	C	50
zSNP31532219	48449306			11	14152293	zK71J7	92231	C	0	C	0	C	0	C	0	C	0	A	31.2	C	0	C	0
zSNP31533332	48449148			11	14124357	zK71J7	120167	T	0	T	0	T	0	T	0	T	0	A	31.2	T	0	T	0
zSNP13980785	48489138			11	14820987	zK18M7	182191					T	0	T	0	T	0	C	31.2	C	6.2	C	0
zSNP13980806	48489142			11	14820731	zK18M7	182447					T	0	T	0	T	0	C	31.2	C	6.2	C	0
zSNP13980901	48489158			11	14816595	zK18M7	186547	G	0	G	0	G	0	G	0	G	0	C	31.2	G	12.5	G	0
zSNP13980915	48489187	11	38.0364	11	14816513	zK18M7	186629	A	0	A	0	A	0	A	0	A	0	G	31.2	G	6.2	G	50
zSNP13980922	48489184	11	38.0364	11	14816393	zK18M7	186749	G	0	G	0	G	0	G	0	G	0	C	31.2	C	6.2	C	50
zSNP13980933	48489185			11	14816098	zK18M7	187044	T	0	T	0	T	0	T	0	T	0	T	25	T	6.2	T	0
zSNP13981445	48489254			11	14788720	zK18M7	222215	G	0	G	0	G	0	G	0	G	0	G	31.2	G	6.2	G	0
zSNP31534159	48448924			11	15401934	zK71J7	143356	C	0	C	0	C	43.8	C	50	T	12.5	T	25	T	6.2	C	0
zSNP31534883	48449269	11	38.0364	11	14068859	zK71J7	175665	C	0	C	0	C	31.2	C	0	G	12.5	G	25	G	12.5	G	50
zSNP31535717	48449209	11	38.0364	11	14047172	zK71J7	197352	T	0	T	0	T	0	T	0	T	0	C	31.2	T	6.2	C	50
zSNP18353454	48942122			11	19769290	zK88I22	3734	A	0	A	0	A	0	A	0	A	0	G	37.5	G	25	A	0
zSNP18354662	48942118			11	19741292	zK88I22	31732	A	18.8	C	0	C	43.8	C	0	A	37.5	C	31.2	A	0	A	0
zSNP18354991	48942454			11	19737238	zK88I22	35786	A	0	A	0	A	0	A	0	A	0	A	31.2	A	0	A	0
zSNP18357228	48942387			11	19713571	zK88I22	59453	T	0	T	0	T	12.5	T	0	T	0	A	37.5	T	12.5	T	0
zSNP18357488	48942718			11	19706396	zK88I22	66628	T	0	T	0	T	0	T	0	T	0	A	37.5	T	0	T	0
zSNP18358372	48942030	11	38.4255	11	19684943	zK88I22	88081	T	0	A	0	T	18.8	A	0	T	0	A	31.2	T	12.5	A	50
zSNP18358730	48942570			11	19671607	zK88I22	101417	G	18.8	T	0	T	37.5	T	0	G	37.5	G	37.5	T	14.3	G	50
zSNP18359201	48942188			11	19640112	zK88I22	132912	T	0	T	0	T	0	T	0	T	0	T	31.2	T	0	T	0
zSNP18359747	48942720			11	19631099	zK88I22	141925	A	0	A	0	A	0	A	0	A	0	C	37.5	A	0	A	0
zSNP18360638	48942056			11	19608881	zK88I22	164177	T	0			T	0			T	0	C	31.2	T	0	T	0
zSNP18361092	48942058			11	19597142	zK88I22	176884	G	0	G	0	G	0	G	0	G	0	G	31.2	G	0	G	0
zSNP18361645	48942580			11	19583725	zK88I22	190400	A	0	A	0	A	0	A	0	A	0	G	37.5	A	0	A	0
zSNP18361663	48942569			11	19583515	zK88I22	190610	T	0	T	0	T	0	T	0	T	0	C	37.5	T	0	T	0
zSNP30583695	48594178					zK29F2	220	T	0	T	0	T	6.2	T	0	T	12.5	C	37.5	T	0	C	50
zSNP30583697	48594186					zK29F2	251	A	0	A	0	A	12.5	A	0	A	18.8	G	25	A	0	G	50
zSNP30583704	48594506	11	39.3033			zK29F2	354	A	0	A	0	A	6.2	A	0	A	12.5	G	37.5	A	0	G	50
zSNP30583708	48594430	11	39.3033			zK29F2	418	T	0	T	0	T	6.2	T	0	T	12.5	A	37.5	T	0	T	50
zSNP30584203	48594458					zK29F2	11346	G	0	G	0	G	0	G	0	G	0	G	18.8	G	0	G	0
zSNP30584216	48594663	11	39.3033			zK29F2	11557	A	0	A	0	A	6.2	A	0	A	0	A	18.8	G	25	G	50
zSNP30584218	48594532					zK29F2	11633	C	0	C	0	C	6.2	C	0	C	0	C	18.8	C	0	C	50
zSNP30584219	48594258	11	39.3033			zK29F2	11637	G	0	G	0	G	6.2	G	0	G	6.2	G	18.8	C	0	G	50
zSNP30584602	48594687			11	27291301	zK29F2	18910	A	0	A	0	A	0	A	0	A	0	A	18.8	A	0	A	0
zSNP30584620	48594816			11	27290985	zK29F2	19226	C	0	C	0	C	0	C	0	C	12.5	T	37.5	C	0	C	0
zSNP30585140	48594587			11	27283936	zK29F2	26510	G	0	G	0	G	0	G	0	G	12.5	A	37.5	G	0	G	0
zSNP30588795	48594326			11	27211189	zK29F2	97897	T	0	T	0	T	0	T	0	T	18.8	G	50	T	6.2	T	0
zSNP30589602	48594621			11	27195573	zK29F2	115800	A	0	A	0	A	0	A	0	A	12.5	G	37.5	A	0	A	0
zSNP30589604	48594633			11	27195547	zK29F2	115826	A	0	A	0	A	0	A	0	A	12.5	G	37.5	A	0	A	0
zSNP30595520	48594398			11	27080052	zK29F2	234031	C	0	C	0	C	0	C	0	C	12.5	T	37.5	C	0	C	0
zSNP14302307	48485288	11	47.6015	11	35970143	zK202E22	2062	A	0	T	0	A	25	A	0	A	18.8	A	18.8	T	25	T	50
zSNP14304307	48485422	11	47.7956	11	35918030	zK202E22	54175	A	0	G	0	A	25	G	0	A	25	A	18.8	G	0	G	50
zSNP14307170	48485459			11	35874815	zK202E22	97390	T	0	G	0	T	0	G	0	T	25	T	18.8	G	25	T	0
zSNP14307175	48485460	11	47.7956	11	35874673	zK202E22	97532	G	0	T	0	G	25	T	0	G	18.8	G	18.8	T	0	G	50
zSNP14307226	48485466	11	47.7956	11	35872604	zK202E22	99601	C	0	T	0	C	25	T	0	C	18.8	C	18.8	T	0	C	50
zSNP14308293	48485584	11	47.7956	11	35843820	zK202E22	128385	T	0	C	0	T	25	C	0	T	18.8	T	18.8	C	0	C	50
zSNP14309139	48485669	11	47.7956	11	35824900	zK202E22	147305	G	0	C	0	G	25	C	0	G	25	G	18.8	C	0	C	50
zSNP31917705	49045444			11	37575750	zK93P1	8838	A	0	A	0	A	18.8	A	0	A	0	A	43.8	A	0	A	0
zSNP31918133	49045425	11	49.3706	11	37584343	zK93P1	17431	A	0	A	0	A	43.8	T	0	T	31.2	A	43.8	T	33.3	T	50
zSNP31918198	49045433			11	37585144	zK93P1	18232	C	0	C	0	C	43.8			A	31.2	C	43.8	A	18.8	C	50
zSNP31918204	49045427			11	37585216	zK93P1	18304	C	0	C	0	C	43.8	G	0	C	0	C	43.8	C	18.8	G	50
zSNP31918209	49045460	11	49.3706	11	37585292	zK93P1	18380	G	0	G	0	G	43.8	A	0	A	31.2	G	43.8	A	6.2	G	50
zSNP31918261	49045450			11	37586779	zK93P1	19867	T	0	T	0	T	18.8	T	0	C	37.5	T	43.8	T	0	T	0
zSNP31918270	49045467			11	37587063	zK93P1	20151	T	0	T	0	T	40	T	0	T	0	T	43.8	T	0	T	0
zSNP1562580	48470903			11	38955026	zC112F3	13960	T	0	T	0	T	0	T	0	T	0	G	31.2	T	6.2	T	0
zSNP1563138	48470910			11	38966560	zC112F3	25494	C	37.5	T	0	C	0	T	0	T	43.8	T	31.2	T	12.5	C	0
zSNP1563590	48470947	11	52.6581	11	38976162	zC112F3	35096	G	37.5	A	0	G	25	A	0	A	43.8	A	31.2	G	18.8	G	50
zSNP1563616	48470949			11	38976425	zC112F3	35359	G	0	G	0	G	0	G	0	G	0	T	31.2	G	6.2	G	0
zSNP1563897	48470958			11	38980415	zC112F3	39349	G	0			G	18.8	G	0	G	12.5	G	31.2	G	0	G	0
zSNP1563969	48470964			11	38982572	zC112F3	41506	T	0	T	0	T	18.8	T	0	A	25	T	31.2	T	0	T	0
zSNP1564542	48470972	11	52.6581	11	38996212	zC112F3	55146	C	0	C	0	C	43.8	G	0	G	31.2	G	0	C	18.8	G	50
zSNP24460158	48565478			11	42154459	zC222L21	52246	A	0	A	0	A	18.8	A	0	A	0	C	0	A	0	A	0
zSNP24463862	48565410	11	62.0088	11	42013986	zC222L21	192720	G	0	G	0	T	43.8	T	0	G	18.8	T	12.5	T	0	G	50
zSNP24464527	48565482	11	62.0088	11	41993888	zC222L21	212818	G	0	G	0	G	43.8	A	0	G	0	G	12.5	A	6.2	G	50
zSNP29292745	49007323			11	42695891	zK21N20	18133	C	0	C	0	C	31.2	C	0	C	0	T	6.2	C	6.2	C	0
zSNP29294710	49007514			11	42784266	zK21N20	104454	G	0	G	0	G	31.2	A	0	G	37.5	G	6.2	G	0	G	0
zSNP29296675	49007630	11	64.188	11	42857866	zK21N20	177986	G	37.5	G	0	A	43.8	A	0	G	37.5	G	6.2	A	12.5	G	50
zSNP29297274	49007425	11	64.2843	11	42875877	zK21N20	194192	A	0	A	0	G	25	G	0	A	37.5	G	6.2	G	0	G	50
zSNP31900204	48945124			11	45759161	zK93H22	83869	T	0	T	0	T	0	T	0	T	0	T	18.8	T	37.5	T	0
zSNP31900273	48945425	11	79.1313	11	45945451	zK93H22	84570	C	0	C	0	C	12.5	T	0	C	0	T	25	T	0	C	50
zSNP31901491	48945126			11	45925689	zK93H22	102423	T	0	T	0	T	37.5	T	0	T	0	T	25	T	0	T	0
zSNP31901745	48945426			11	45735159	zK93H22	107871	T	0	T	0	T	0	T	0	T	0	C	43.8	T	0	T	0
zSNP31902276	48945122			11	45729536	zK93H22	113494	G	0	G	0	G	37.5	A	0	G	0	A	18.8	A	12.5	G	0
zSNP31904670	48945309			11	45858611	zK93H22	172725	G	0	G	0	G	0	G	0	G	0	C	25	G	25	G	0
zSNP31904821	48945400	11	79.3212	11	45668298	zK93H22	174732	G	6.2	G	0	A	12.5	A	0	G	6.2	G	25	G	37.5	G	50
zSNP34272428	192838847			12	462688	zC138K19	4482	T	43.8	T	0	T	42.9	T	0	A	31.2	T	43.8	T	12.5	T	0
zSNP34273550	192838848	12	6.95953	12	419020	zC138K19	48150	C	43.8	T	0	T	0	T	0	C	0	C	43.8	T	0	C	50
zSNP34273592	192838845			12	418353	zC138K19	48817	C	0	C	0	C	0	C	0	C	6.2	T	43.8	C	0	C	0
zSNP34273851	192838885			12	410317	zC138K19	56853	G	43.8			A	50			G	0	G	43.8	G	12.5	G	0
zSNP37685949	192858107	12	7.34003	12	651422	zC246B11	131812	T	0							G	0	G	0			G	50
zSNP37686382	192857971			12	639070	zC246B11	144164	G	0			G	28.6			G	6.2	A	43.8	G	0
zSNP37686846	192858211			12	628091	zC246B11	155143			C	0	A	50	C	0	A	31.2	C	43.8	C	12.5	C	0
zSNP42996055	192892504			12	3587759	zK202C14	24167	C	0	C	0	C	0	C	0	C	0	G	37.5	C	0	C	0
zSNP42996329	192892515			12	3577583	zK202C14	34343	A	0	A	0	A	42.9	A	0	G	50	A	37.5	A	25	A	0
zSNP42996710	192892482			12	3565635	zK202C14	46291	A	0	A	0	A	0	A	0	A	0	G	37.5	A	0	A	0
zSNP42996820	192892552	12	20.0275	12	3561528	zK202C14	50398	C	37.5	C	0	C	0	C	0	G	6.2	G	37.5	G	25	G	50
zSNP35661259	193002973			12	3714906	zC190L11	42989	C	6.2	C	0	C	0	C	0	A	12.5	A	37.5	A	31.2	C	0
zSNP35663515	193003299			12	3661348	zC190L11	96547	C	0	C	0	C	0	C	0			T	37.5	C	50	C	0
zSNP35663785	193003320			12	3654534	zC190L11	103361	A	0	A	0	A	0	A	0	A	37.5	C	37.5	A	25	A	0
zSNP35664634	193003136	12	20.608	12	3624643	zC190L11	133252	A	43.8	T	0	A	43.8	T	0	T	0	T	37.5	T	41.7	A	50
zSNP16591409	48598592	12	29.5269	12	7078147	zK31K12	7350	A	6.2	G	0	G	12.5	G	0	G	18.8	G	0	A	25	G	50
zSNP16592191	48598544			12	7101604	zK31K12	30807	T	0	A	0	A	37.5	T	0	T	25	A	0	T	0	T	0
zSNP16595169	48598588	12	29.9156	12	7185901	zK31K12	115104	G	6.2	A	0	G	25	A	0	G	25	G	0	G	25	G	50
zSNP9519662	48701452	12	29.9156	12	7209903	zC253P2	12396	A	0	T	0	A	0	T	0	T	18.8	A	0	A	25	T	50
zSNP9519665	48701724			12	7210066	zC253P2	12559	A	0	G	0	A	0	A	0	A	31.2	A	0	A	0	A	0
zSNP9520664	48701744	12	29.9156	12	7230652	zC253P2	33145	A	6.2	G	0	A	0	G	0	G	18.8	A	0	A	18.8	G	50
zSNP9522844	48701404			12	7276942	zC253P2	79435	A	6.2	G	0	A	0	A	0	A	37.5	A	0	A	0	A	0
zSNP9523085	48701663	12	30.2073	12	7287392	zC253P2	89885	C	6.2	T	0	C	25	T	0	T	12.5	C	0	C	0	C	50
zSNP9523368	48701774			12	7296216	zC253P2	98709	A	0	T	0	A	25	A	0	A	37.5	A	0	A	0	A	0
zSNP9524593	48701766			12	7327651	zC253P2	130144	C	0	A	0	C	0	C	0	C	37.5	C	0	C	18.8	C	0
zSNP9524760	48701786			12	7328568	zC253P2	131061	T	0	C	0	T	0			T	37.5	T	0	T	18.8	T	0
zSNP9525219	48701590			12	7342808	zC253P2	145301	C	0	T	0	C	0	C	0	C	37.5	C	0	C	0	C	0
zSNP9525309	48701400			12	7344264	zC253P2	146757	T	0	C	0	T	0	T	0	T	37.5	T	0	T	0	T	0
zSNP9525312	48701456			12	7344316	zC253P2	146809	A	0	G	0	A	0	A	0	A	37.5	A	0	A	0	A	0
zSNP9526312	48701458	12	30.3043	12	7366971	zC253P2	169464	C	6.2	G	0	C	0	G	0	G	12.5	C	0	C	18.8	G	50
zSNP9768044	48876155			12	8579481	zC260H24	8112	A	0	A	0	G	37.5	A	0	A	0	G	43.8	A	0	A	0
zSNP9768048	48875887	12	33.2023	12	8579439	zC260H24	8154	C	0	C	0	C	25	G	0	G	12.5	C	43.8	C	0	G	50
zSNP9768257	48875971			12	8560664	zC260H24	15063	C	0			A	37.5	C	0	C	35.7	A	43.8	C	0	C	0
zSNP9769064	48875991			12	8539534	zC260H24	36193	T	25	C	0	C	37.5	T	0	T	37.5	C	43.8	T	0	T	25
zSNP9769291	48875993			12	8526980	zC260H24	48747	G	0	G	0	A	37.5	G	0	G	12.5	A	43.8	G	0	G	0
zSNP9771388	48875889			12	8481366	zC260H24	94361	A	0			C	37.5	A	0	C	25	C	43.8	A	18.8	A	0
zSNP9771559	48876105			12	8470253	zC260H24	105474	A	0	A	0	A	0	A	0	G	43.8	A	43.8	G	0	A	0
zSNP9771874	48875987			12	8458218	zC260H24	117509	G	25	A	0	A	12.5	A	0	G	50	A	43.8	G	0	A	25
zSNP44607889	192782951			12	10041027	zK25P11	12476	A	6.2	T	0	T	37.5	A	0	A	31.2	T	50	A	0	A	0
zSNP44608679	192782764	12	36.4623	12	10072440	zK25P11	43889	G	6.2	A	0	G	18.8	G	0	G	31.2	G	50	G	0	G	50
zSNP44609514	192782586			12	10109117	zK25P11	80566			A	0					G	31.2	G	50	G	0
zSNP44610051	192783066			12	10138257	zK25P11	109706	G	6.2	A	0	G	0	A	0	G	31.2	G	50	G	0	G	0
zSNP44610604	192782727			12	10171892	zK25P11	143341	G	0	G	0	G	0	G	0	A	0	G	31.2	G	6.2	G	50
zSNP47255848	255571524	12	41.5604	12	14966572	zK9L5	77261	C	0	C	0	C	18.8	C	0	C	0	C	0	C	25	G	50
zSNP28293585	48983423			12	20581914	zK16I5	28522	G	50	G	0	A	18.8	A	0	A	0	G	6.2	A	0	G	0
zSNP28298755	48982519			12	20541133	zK16I5	69303	G	50	C	0	G	37.5	C	0	G	0	C	6.2	C	0	C	0
zSNP28301020	48982683			12	20490395	zK16I5	120041	G	50	G	0	A	18.8	A	0	A	0	G	6.2	G	6.2	G	0
zSNP28304365	48983008	12	42.3389	12	20443734	zK16I5	166702	G	43.8	G	0	G	25	G	0	G	0	A	6.2	A	31.2	G	50
zSNP28306887	48983278	12	42.1445	12	20389666	zK16I5	220770	T	43.8	T	0	T	18.8	T	0	T	0	G	6.2	T	25	G	50
zSNP36742410	192438130	12	42.436	12	21248402	zC214J5	1628	T	43.8	T	0	T	18.8	T	0	T	0	A	6.2	T	0	T	50
zSNP36742450	192437429	12	42.436	12	21248950	zC214J5	2176	A	43.8	A	0	A	18.8	A	0	A	0	C	6.2	A	0	C	50
zSNP36743065	192437823	12	42.436	12	21270458	zC214J5	23684	C	50	A	0	C	18.8			C	0	A	6.2	A	0	C	50
zSNP36748710	192437347	12	42.436	12	21457987	zC214J5	211213	A	43.8	A	0	A	18.8	A	0	A	0	T	6.2	T	31.2	A	50
zSNP36748758	192436971			12	21460129	zC214J5	213355	A	50	T	0	A	37.5	T	0	A	0	T	6.2	T	0	T	0
zSNP21029100	48722958			12	22168369	zC119C20	69539	G	0	G	0	T	37.5	G	0	T	0	G	6.2	G	0	G	0
zSNP21029364	48723040	12	42.6304	12	22159655	zC119C20	78253	C	50	T	0	T	18.8	T	0	T	0	C	6.2	C	43.8	C	50
zSNP21030401	48723271	12	42.6304	12	22140472	zC119C20	97436	C	0	C	0	C	37.5	T	0	C	0	T	6.2	T	0	C	50
zSNP21032943	48723608			12	22093955	zC119C20	143953	G	50	A	0	G	42.9	A	0	G	0	A	6.2	A	0	A	0
zSNP22669680	48909748			12	22477294	zC167D12	1227	T	0	T	0	C	37.5	T	0	C	0	T	6.2	C	31.2	T	0
zSNP22670321	48909776	12	42.7275	12	22461268	zC167D12	17253	G	0	G	0	A	18.8	A	0	A	0	G	6.2	A	25	G	50
zSNP22672021	48909632			12	22418227	zC167D12	60294	A	0	A	0	A	25	A	0	A	0	G	6.2	A	25	A	0
zSNP22672058	48909526			12	22417884	zC167D12	60637	T	0	T	0	C	37.5	T	0	C	0	T	6.2	T	0	T	0
zSNP22672490	48909640			12	22405980	zC167D12	72541	A	0	A	0	A	18.8	A	0	A	0	G	6.2	A	25	A	0
zSNP45775222	192819490					zK41D18	3997	G	50	G	0	T	37.5	G	0	T	0	G	6.2	G	0	G	0
zSNP45775693	192819310	12	42.7275			zK41D18	38474	G	50	G	0	T	18.8	T	0	T	0	G	6.2	G	31.2	G	50
zSNP45776566	192819469					zK41D18	71047	T	0	T	0	T	18.8	T	0	T	0	C	6.2	T	0	T	0
zSNP45777319	192819517					zK41D18	106053	T	6.2	C	0	T	18.8	C	0	T	0	C	6.2	C	25	T	0
zSNP45778917	192819329					zK41D18	141047	G	8.3	T	0	G	28.6	T	0	G	0	T	6.2	T	0	T	0
zSNP24078357	48822271					zC214E3	45589	C	0	C	0	C	0	C	0	C	0	C	37.5	C	0	C	0
zSNP24078384	48822275	12	45.2118			zC214E3	45771	A	18.8	A	0	T	37.5	A	0	A	0	A	37.5	A	18.8	A	50
zSNP24078387	48822276	12	45.2118			zC214E3	45906	T	18.8	T	0	C	37.5	T	0	T	0	T	37.5	T	18.8	C	50
zSNP24082605	48822317					zC214E3	128511	C	0	C	0	C	0	C	0	C	0	C	37.5	C	0	C	0
zSNP24084066	48822570					zC214E3	168349	G	0	G	0	G	0	G	0	G	0	G	37.5	G	0	G	0
zSNP24085061	48822817	12	45.0176			zC214E3	209392	C	18.8	C	0	T	0	C	0	C	0	C	37.5	C	18.8	C	50
zSNP32717042	48825729					zKp79B10	41023	A	37.5	A	0	G	0	G	50	A	31.2	G	18.8	A	31.2	G	50
zSNP32717053	48826049					zKp79B10	41213	A	18.8	T	0	T	37.5	A	0	T	25	A	37.5	A	0	A	0
zSNP32723330	48825953	12	45.6985			zKp79B10	179099	T	25	A	0	A	0	A	0	A	25	T	37.5	T	6.2	A	50
zSNP32723602	48826209	12	45.6985			zKp79B10	185581	T	18.8	C	0	C	0	C	0	C	37.5	T	37.5	T	25	C	50
zSNP6699974	48690316	12	48.281	12	35624690	zC208D15	5633	G	43.8	A	0	A	0	A	0	A	12.5	G	0	G	25	G	50
zSNP6701365	48690612			12	35588099	zC208D15	51540	T	6.2	T	0	T	0	T	0	T	12.5	C	0	C	25	T	0
zSNP6702940	48690604	12	48.184			zC208D15	101190	G	50	A	0	G	37.5	A	0	G	18.8	G	0	G	25	G	50
zSNP6703164	48690595					zC208D15	104217	G	43.8	G	0	A	6.2	A	0	A	31.2	G	0	G	6.2	G	0
zSNP6703692	48690594					zC208D15	113568	A	0	A	0	C	37.5	A	0	C	31.2	A	0	A	0	A	0
zSNP6703736	48690510			12	35520393	zC208D15	116201	G	6.2	G	0	G	0	G	0	G	12.5	A	0	A	25	G	0
zSNP40107187	255571564	12	48.7676			zH256H19	14003	A	6.2	G	0	G	6.2	A	0	G	25	G	0	G	18.8	G	50
zSNP40109921	255571544					zH256H19	74017	G	6.2	T	0	G	37.5	G	0	T	6.2	T	0	T	0	G	0
zSNP4202900	48610363	12	52.4378			zC160A3	21754	A	0	A	0	A	0	G	50	G	0	G	0	A	25	G	50
zSNP4203757	48610330					zC160A3	42710	G	0			A	50	G	0	A	0	A	0	G	0	G	0
zSNP4205648	48610300					zC160A3	104405	C	12.5	A	0	C	37.5	C	0	C	50	C	0	A	43.8	C	0
zSNP4206353	48610284					zC160A3	125251	G	0	G	0	G	0	G	0	G	43.8	C	0	G	0	G	0
zSNP48114432	192661364	12	54.1036			zKp96G2	10208	A	0	A	0	A	0	T	0	A	0	T	31.2	A	0	T	50
zSNP48114965	192661381					zKp96G2	30599	A	0	A	0	A	0	A	0	A	0	A	31.2	G	43.8	A	0
zSNP48114978	192661371					zKp96G2	30861	G	0	G	0	G	0	G	0	G	0	G	31.2	C	43.8	G	0
zSNP48115708	192661359					zKp96G2	69335	T	0	T	0	T	0	T	0	T	0	T	31.2	C	35.7	T	0
zSNP36294882	192735044					zC203D7	68041	T	0	T	0	T	0	T	0	T	0	A	6.2	A	18.8	T	0
zSNP36295909	192735068					zC203D7	98195	T	0	T	0	T	0	T	0	T	0	C	12.5	C	18.8	T	0
zSNP36297365	192735152	12	57.0662			zC203D7	141084	C	0	C	0	C	37.5	C	0	C	0	T	6.2	T	0	C	50
zSNP7631000	48781349					zC221J21	9999	A	0	A	0	A	0	A	0	A	0	C	28.6	A	0	A	0
zSNP7634355	48781174					zC221J21	68203	T	0	T	0	T	43.8	T	0	G	0	T	25	T	0	T	0
zSNP7634363	48782010					zC221J21	68488	A	0	A	0	A	0	A	0	A	0	A	25	A	0	A	0
zSNP7634420	48782140					zC221J21	70039	G	0	G	0	G	0	G	0	G	0	G	25	G	0	G	0
zSNP7637840	48781304	12	61.5101			zC221J21	126881	T	6.2	A	0	A	43.8	A	0	T	0	A	6.2	A	0	T	50
zSNP7637859	48781353	12	61.5101			zC221J21	127089	T	0	T	0	C	6.2	C	0	C	43.8	T	6.2	C	25	C	50
zSNP7637862	48782188					zC221J21	127223	C	0	C	0	C	0	C	0	C	0	A	6.2	C	25	C	0
zSNP7641563	48781482	12	61.4132			zC221J21	198337	A	6.2	C	0	C	0	C	0	C	0	A	6.2	C	0	C	50
zSNP32335959	48552930					zKp30F1	90861	A	12.5	A	0	G	50	A	0	G	6.2	A	25	G	25	A	0
zSNP32336637	48552731	12	64.6721			zKp30F1	111862	C	12.5	C	0	T	0	T	0	T	6.2	C	25	T	0	C	50
zSNP32337536	48552409	12	64.6721			zKp30F1	129798	G	12.5	G	0	A	0	A	0	A	6.2	G	31.2	A	0	G	50
zSNP32338113	48552655					zKp30F1	145345	A	0	A	0	G	18.8	A	0	G	7.1	A	31.2	A	0	A	0
zSNP32338545	48552629					zKp30F1	154662	T	0	T	0	T	43.8	T	0	C	6.2	T	31.2	T	25	T	0
zSNP32338607	48552721					zKp30F1	158353	G	12.5	G	0	C	0			C	6.2	G	31.2	G	25	C	50
zSNP10959975	48773713	12	64.6721	15	26537533	zC42O7	80583	T	0	T	0	T	43.8	T	0	C	6.2	T	0	T	0	C	50
zSNP32336793	48552990	12	64.6721			zKp30F1	114984	T	0	T	0	T	43.8	T	0	C	6.2	T	25	T	0	C	50
zSNP32336917	48552441					zKp30F1	117799	A	0	A	0	A	43.8			T	6.2	A	25	A	0	A	0
zSNP22353618	48817282			13	666925	zC158E23	108616	C	0	C	0	C	31.2	C	0	C	6.2	C	31.2	C	31.2	C	0
zSNP22354124	48817336			13	652422	zC158E23	123119	A	0	A	0	A	31.2	A	0	T	43.8	A	31.2	A	0	A	0
zSNP22354126	48817477			13	652296	zC158E23	123245	T	0	T	0	T	31.2	T	0	C	43.8	T	31.2	T	0	T	0
zSNP22354136	48817344			13	652043	zC158E23	123498	C	0			C	43.8	A	0	C	0	C	0	C	21.4
zSNP22354452	48817295			13	647069	zC158E23	128472	C	0	C	0	C	25	T	0	C	0	T	31.2	T	18.8	C	0
zSNP22354463	48817479	13	1.14439	13	646899	zC158E23	128642	A	0	A	0	A	0	A	0	A	0	C	31.2	A	12.5	C	50
zSNP22354541	48817509			13	646030	zC158E23	129511	G	0	G	0	G	0	G	0	G	50	C	31.2	G	12.5	G	0
zSNP25998918	48999415			13	1042552	zC274C22	44178	A	37.5	A	0	A	43.8			G	43.8	G	0	G	0	A	25
zSNP25998959	48999395			13	1042337	zC274C22	44393	T	37.5	T	0	A	43.8	T	0	T	0	A	0	T	0	T	25
zSNP25999191	48999387	13	3.5024	13	1041410	zC274C22	45320	T	0	T	0	T	0	A	0	T	12.5	T	0	A	12.5	A	50
zSNP26000806	48999441			13	1001877	zC274C22	84853	T	37.5	T	0	T	43.8	T	0	C	6.2	C	0	T	12.5	C	25
zSNP39208791	192754651	13	9.87104	13	2113350	zC71K24	1883	G	31.2	G	0	G	43.8	C	0	C	6.2	G	43.8	C	25	G	50
zSNP39210884	192754596			13	2167277	zC71K24	55810	A	37.5	T	0	T	25	A	0	T	0	A	43.8	T	25	T	25
zSNP39212104	192754693			13	2219850	zC71K24	108383	C	31.2	T	0	C	0	C	0	T	31.2	C	0	C	0	C	25
zSNP39213287	192754609			13	2258164	zC71K24	146697	T	6.2	T	0	T	0	T	0	T	0	C	0	T	0	T	25
zSNP37298512	192741699			13	2573824	zC233M11	8512	A	12.5	A	0	G	6.2	A	0	A	0	A	6.2	A	0
zSNP37299785	192741864	13	12.0327	13	2528443	zC233M11	53893	T	50	T	0	T	43.8	T	0	T	12.5	A	43.8	T	0	T	50
zSNP37300688	192741662			13	2483726	zC233M11	98610	A	31.2	A	0	A	0	A	0	A	0	A	43.8	A	0	A	25
zSNP37301391	192741738	13	12.4217	13	2437951	zC233M11	144385	C	50	C	0	C	0	C	0	C	6.2	T	43.8	C	0	C	50
zSNP24614788	48523363			13	2786929	zC226D5	3380	A	0			A	0			A	0	T	43.8	A	0	A	0
zSNP24615097	48523407	13	13.4749	13	2799728	zC226D5	13480	A	37.5	T	0	A	43.8	T	0	T	12.5	A	0	T	12.5	A	50
zSNP24616283	48523477			13	2832746	zC226D5	54724	A	31.2	A	0	A	43.8	A	0	G	43.8	A	43.8	G	12.5	A	25
zSNP24616949	48523531					zC226D5	70543	C	12.5	C	0	C	50	C	0	C	0	C	43.8	C	0	T	25
zSNP24617608	48523605			13	2865525	zC226D5	88005	T	31.2	T	0	T	0	T	0	T	6.2	A	43.8	T	0	T	0
zSNP21258102	48908193			13	3087266	zC123F21	116532	C	25	A	0	C	0	A	0	C	6.2	C	43.8	C	50	C	25
zSNP21258180	48908282			13	3084494	zC123F21	119304	T	25	A	0	T	0	A	0	T	6.2	T	43.8	T	50	T	25
zSNP21258331	48908304	13	14.3319			zC123F21	126833	T	0	T	0	T	43.8	T	0	T	0	A	43.8	A	43.8	T	50
zSNP21258573	48908267			13	3074368	zC123F21	128840	T	0	T	0	T	43.8	T	0	T	0	C	43.8	T	0	T	0
zSNP21258590	48908183	13	14.3319	13	3074204	zC123F21	129004	G	43.8	G	0	C	50	G	0	G	31.2	C	43.8	C	50	C	50
zSNP21258777	48908314			13	3069689	zC123F21	133047	A	31.2	A	0	G	6.2	A	0	A	0	G	43.8	A	0	A	25
zSNP21258869	48908131					zC123F21	136581	T	0	T	0	T	43.8	T	0	G	6.2	G	43.8	T	0	T	0
zSNP20943294	49046501			13	3808933	zC117C8	78049	T	0	T	0	T	0	T	0	T	0	C	25	T	50	T	0
zSNP20943339	49046562			13	3809318	zC117C8	78434	T	0	T	0	G	50			T	0	G	25	G	35.7	T	0
zSNP20943465	49046300	13	18.6814	13	3814699	zC117C8	83815	T	25	T	0	C	43.8	C	50	C	0	T	25	C	50	C	50
zSNP20946483	49046535			13	3901413	zC117C8	170529	T	0	T	0	T	0	T	0	T	0	T	25	T	0	T	0
zSNP20946497	49046574					zC117C8	170756	T	0	T	0	C	50	T	0	T	0	T	43.8	T	0	T	0
zSNP21138299	48724644	13	19.9525	13	4042349	zC11M20	9385	G	0	G	0	G	6.2	G	0	G	0	A	43.8	A	43.8	G	50
zSNP21138313	48724760					zC11M20	9635	A	0	A	0	T	50	A	0	A	0	A	50	A	0	A	0
zSNP21138336	48724620	13	19.9525			zC11M20	9757	C	0	C	0	T	50	C	0	C	0	C	43.8	C	0	C	50
zSNP21138480	48724836			13	4047935	zC11M20	15541	T	0	T	0	C	50	T	0	T	0	C	25	T	0	T	0
zSNP21139350	48724989			13	4071015	zC11M20	40243	G	0	G	0	T	50	G	0	G	0	G	43.8	G	0	G	0
zSNP21139573	48725050					zC11M20	48348					G	14.3	A	0	A	0	G	31.2	A	0
zSNP21140094	48724694	13	20.2442	13	4092302	zC11M20	61352	G	0	G	0	A	50	G	0	G	0	G	43.8	G	0	G	50
zSNP21140252	48725052	13	20.2442			zC11M20	63152	G	25	G	0	A	43.8	G	0	A	0	A	25	G	37.5	G	50
zSNP31417566	48971424			13	5599785	zK66M17	99026	C	43.8	T	0	C	0	C	50	C	6.2	C	12.5	C	50	C	25
zSNP31417577	48971428			13	5599611	zK66M17	99200	G	43.8	T	0	G	25	T	0	G	25	G	12.5	T	37.5	T	25
zSNP31417626	48971414			13	5596469	zK66M17	102342	T	0	T	0	T	0	T	0	T	0	T	12.5	T	0	T	0
zSNP31417666	48971197			13	5596119	zK66M17	102692	A	37.5	A	0	G	0	A	0	G	16.7	G	12.5	A	0	A	0
zSNP31419369	48971235			13	5547251	zK66M17	151560	C	43.8	C	0	G	25	C	0	G	25	G	12.5	C	0	C	0
zSNP31420624	48971207	13	24.7351	13	5516015	zK66M17	182796	C	43.8	G	0	C	0	G	0	C	25	C	12.5	G	0	C	50
zSNP31420990	48971234			13	5505571	zK66M17	193240	A	0	A	0	A	0	A	0	A	0	A	12.5	A	0	A	0
zSNP42161236	192769831			13	6070738	zK176H21	5067	A	0	T	0	A	37.5	A	0	T	0	A	25	A	25	T	50
zSNP42162075	192769762	13	28.0973	13	6037856	zK176H21	37949	T	43.8	T	0	T	25	T	0	T	0	T	37.5	T	50	C	50
zSNP42163716	192770038	13	28.0006	13	5963284	zK176H21	112521	G	43.8	T	0	G	43.8	T	0	G	0	T	37.5	G	25	G	50
zSNP42164505	192769826			13	5932050	zK176H21	143755	C	0	C	0	C	0	C	0	C	0	C	37.5	T	25	C	0
zSNP27060645	48492154			13	8056851	zC93N23	67685	G	31.2			T	18.8	T	0	T	25	G	25	T	0	T	0
zSNP27061182	48492127	13	33.2329	13	8047560	zC93N23	76976	C	25	C	0	T	43.8	C	0	C	0	T	25	C	0	C	50
zSNP27061200	48492130			13	8047336	zC93N23	77200	A	0	A	0	A	0	A	0	T	25	T	0	A	0	A	0
zSNP27061768	48492129			13	7975113	zC93N23	149423	T	0	T	0	C	25	T	0	T	0	C	0	C	0	C	25
zSNP28109358	48848413	13	38.0192	13	18658282	zK158N21	57113	G	50	G	50	A	0	A	0	A	0	A	0	A	12.5	G	50
zSNP28109486	48848393			13	18659201	zK158N21	58037	C	0	C	0	C	0	C	0	C	0	T	43.8	C	0	C	0
zSNP28109686	48848364			13	18667810	zK158N21	66804	A	0	A	0	A	0	A	0	A	0	G	43.8	A	0	A	0
zSNP28109709	48848369			13	18668541	zK158N21	67535	C	0	C	0	C	0	C	50	C	0	T	43.8	T	25	C	0
zSNP28109710	48848428			13	18668671	zK158N21	67665	A	0	A	0	A	0	A	50	A	37.5	T	43.8	T	12.5	A	0
zSNP28110146	48848455			13	18677168	zK158N21	76115	T	0	T	0	T	0	T	0	T	0	C	43.8	T	0	T	0
zSNP31095962	48521120			13	39555052	zK49L3	11342			A	0	A	0	A	0	A	0	A	31.2	A	0	A	0
zSNP31097618	48521117			13	39727164	zK49L3	183454	A	12.5	A	0	A	0	A	0	A	0	G	25	G	37.5	A	0
zSNP31097760	48521085	13	46.9156	13	39728900	zK49L3	185190	G	12.5	A	0	G	50	A	0	G	25	A	25	G	0	G	50
zSNP31097775	48521103	13	46.9156	13	39729216	zK49L3	185506	A	0	A	0	G	50	A	0	A	0	G	25	A	0	G	50
zSNP31097795	48521086			13	39729394	zK49L3	185684	A	12.5	C	0	C	50	C	0	A	0	C	25	C	18.8	C	50
zSNP31097805	48521100			13	39729516	zK49L3	185806	T	0	G	0	G	50	G	0	T	0	G	25	G	37.5	G	50
zSNP31097951	48521057			13	39732477	zK49L3	188767	A	0			A	0			A	0	C	25	A	0	A	0
zSNP18304553	48721318			13	39930501	zK85A20	72938	A	12.5	T	0	T	50	T	0	A	25	T	25	T	18.8	A	25
zSNP18305290	48721350	13	46.9156	13	39910868	zK85A20	92571	C	12.5			C	50			C	43.8	T	25	T	18.8	C	50
zSNP18305518	48721352			13	39903204	zK85A20	100235	A	0			A	0			A	31.2	T	25	T	18.8	A	25
zSNP18309985	48721360			13	39822308	zK85A20	181131	G	12.5	A	0	G	50	A	0	G	43.8	A	25	A	37.5	G	50
zSNP18310425	48721378			13	39814877	zK85A20	188562	T	12.5	G	0	G	50	G	0	T	43.8	G	25	T	18.8	G	50
zSNP18310438	48721384	13	46.9156	13	39814643	zK85A20	188796	T	12.5	G	0	G	50	G	0	T	43.8	G	25	G	18.8	G	50
zSNP1630243	48727057			13	40792905	zC113D13	4875	G	0	G	0	G	0	G	0	A	25	G	25	G	18.8	G	0
zSNP1631219	48726698					zC113D13	26457	A	12.5	C	0	C	50	C	0	A	25	C	25	A	0	A	25
zSNP1631495	48727065					zC113D13	32896	T	0	T	0	T	0	T	0	C	25	T	25	T	18.8	T	0
zSNP1631667	48727199					zC113D13	37272	G	0	G	0	G	0	G	0	G	0	T	25	G	0	G	0
zSNP1631707	48727099	13	48.0727			zC113D13	37588	A	0	A	0	A	0	A	0	A	18.8	G	25	A	25	G	50
zSNP1631926	48727069			13	41094881	zC113D13	46576	T	0	T	0	T	0	T	0	A	25	T	25	T	18.8	T	0
zSNP1632308	48727183			13	41106701	zC113D13	58288	A	0	A	0	A	0	A	0	G	25	A	25	A	18.8	A	0
zSNP1633208	48727043					zC113D13	70112	G	0	G	0	G	0	G	0	G	18.8	T	25	G	0	G	0
zSNP1633729	48726694			13	41126789	zC113D13	78815	G	0	A	0	G	0	A	0	A	25	G	25	G	25	G	25
zSNP1633792	48727164			13	41129083	zC113D13	81103	A	0	A	0	A	0	A	0	G	6.2	A	25	G	6.2	A	0
zSNP1633815	48727039			13	41129419	zC113D13	81439	G	0	G	0	G	0	G	0	C	25	G	25	C	6.2	G	25
zSNP19978929	48710297	13	49.3268	13	41956900	BAC6CSE	63786	G	31.2	G	0	G	0	G	0	G	31.2	A	18.8	G	0	G	50
zSNP19978963	48710302					BAC6CSE	65170	T	31.2	T	0	T	0	T	0	T	31.2	G	18.8	T	0	G	50
zSNP19978965	48710303	13	49.2297	13	41955482	BAC6CSE	65263	T	31.2	T	0	T	0	T	0	T	31.2	C	18.8	T	0	C	50
zSNP19979093	48710319					BAC6CSE	66893	A	0	A	0	A	0	A	0	A	0	G	37.5	A	0	G	25
zSNP19979230	48710327			13	41944982	BAC6CSE	76040	A	0	A	0	A	0	A	0	A	31.2	C	18.8	A	0	A	0
zSNP19979236	48710329			13	41944733	BAC6CSE	76288	T	0	T	0	T	0			G	50	G	18.8	T	0	T	0
zSNP19979240	48710330	13	49.2297	13	41944624	BAC6CSE	76397	T	0	T	0	T	50	T	0	T	50	A	18.8	T	0	T	50
zSNP19979344	48710346					BAC6CSE	79109	C	50	C	50	C	0	T	0	C	50	C	18.8	C	18.8	C	25
zSNP20525265	262973097					dZ35C18	10173	A	0	A	0	A	0	A	0	C	50	A	18.8	A	18.8	A	0
zSNP20525718	255571303	13	49.7156	13	42398283	dZ35C18	23996	A	25	G	50	G	50	A	0	A	25	G	18.8	A	0	G	50
zSNP20525736	262973101			13	42398554	dZ35C18	24267	G	25	G	0	G	50	G	0	G	25	A	18.8	G	6.2	G	0
zSNP28480557	48653125			13	46525680	zK175H14	15337	A	25	G	50	A	18.8	A	0	A	25	A	12.5	A	25	A	25
zSNP28480670	48653068			13	46534891	zK175H14	23474	T	12.5	T	0	C	50	T	0	C	50	C	12.5	T	6.2	T	0
zSNP28480697	48652882			13	46535230	zK175H14	23813	T	12.5	T	0	C	50	T	0	C	25	C	12.5	T	0	T	0
zSNP28481883	48653211			13	46567094	zK175H14	54207	T	12.5	T	0	C	50	T	0	T	37.5	C	12.5	T	0	T	0
zSNP28482083	48653173			13	46572402	zK175H14	59359	T	25	C	50	T	18.8	T	0	T	25	T	12.5	T	25	T	25
zSNP28484628	48653181	13	59.6273	13	46641502	zK175H14	122745	T	12.5	C	50	C	43.8	C	0	C	25	C	12.5	C	25	C	50
zSNP39627960	192757413			13	49402041	zFD436F10	1036	A	0	A	0	A	0	A	0	T	31.2	A	37.5	A	0	A	0
zSNP39627970	192757415			13	49401977	zFD436F10	1100	A	0	A	0	A	0	A	0	T	31.2	A	37.5	A	0	A	0
zSNP39628741	192757433	13	68.2678	13	49380441	zFD436F10	22636	C	31.2	C	0	T	43.8	C	0	C	31.2	T	37.5	T	0	C	50
zSNP38522422	192695951			13	50193569	zC278K1	8438	C	0	C	0	T	37.5	C	0	T	31.2	C	43.8	C	0	C	0
zSNP38523368	192696045			13	50265104	zC278K1	79973	A	0	A	0	A	7.1	G	0	A	12.5	G	43.8	A	18.8	A	25
zSNP38523405	192695981	13	72.4397	13	50265368	zC278K1	80237	T	0	T	0	T	6.2	C	0	T	18.8	C	43.8	C	0	C	50
zSNP38523838	192695787	13	72.4397	13	50282999	zC278K1	97868	T	0	T	0	T	6.2	C	0	T	6.2	C	43.8	T	18.8	C	50
zSNP38524052	192696087	13	72.6303	13	50289505	zC278K1	104374	G	0	G	0	G	6.2	A	0	G	6.2	A	43.8	G	18.8	G	50
zSNP39983324	192515039	14	4.58696	14	885108	zH208H1	4995	G	0	G	0	A	50	G	0	G	31.2	A	43.8	A	12.5	G	50
zSNP22937176	48510821					zC189K21	21092	G	0	G	0	G	25			A	25	G	6.2	G	31.2	G	0
zSNP22937211	48510824					zC189K21	21515	A	43.8	C	0	C	0	A	0	C	0	C	6.2	C	0	A	25
zSNP22938174	48510829			14	2882331	zC189K21	25515	T	0	T	0	G	20	G	0	G	25	T	6.2	T	31.2	G	25
zSNP22943994	48510833			14	2919157	zC189K21	62342	G	43.8	A	0	A	25			G	25	A	6.2	A	31.2	G	25
zSNP22944010	48510834	14	13.1569	14	2919431	zC189K21	62616	A	0	A	0	A	0			A	0	A	6.2	A	0	G	50
zSNP22944912	48510857	14	13.1569	14	2924460	zC189K21	67645	C	0	C	0	C	0	T	0	C	0	C	6.2	C	0	C	50
zSNP22428424	48694599			14	2379828	zC159N7	38897	C	0	C	0	C	0	C	0	G	25	C	6.2	C	43.8	C	0
zSNP22428428	48694601			14	2379904	zC159N7	38973	T	0	C	0	T	31.2	T	0	T	0	C	6.2	C	43.8	T	0
zSNP22428630	48694657			14	2600432	zC159N7	44062	C	0	C	0	C	25	T	0	T	25	C	6.2	C	0	C	0
zSNP22428647	48694665			14	2385270	zC159N7	44294	G	0	G	0	G	0	G	0	G	0	G	6.2	G	0	G	0
zSNP22436784	48695125	14	14.0348	14	2431732	zC159N7	87333	C	0	A	0	C	6.2	C	0	A	25	A	6.2	A	0	C	50
zSNP22436786	48695127			14	2431809	zC159N7	87410	A	0	A	0	A	0	A	0	A	0	A	6.2	A	0	A	0
zSNP22440210	48695222	14	14.0348	14	2657421	zC159N7	101051	T	0	T	0	T	25	C	0	C	25	T	6.2	T	37.5	C	50
zSNP22440228	48695226			14	2449403	zC159N7	101736	A	0	A	0	A	0	A	0	T	25	A	0	A	0	A	0
zSNP13787367	48717024			14	4629621	zK185E18	13499	A	0	A	0	A	6.2	A	0	G	50	G	6.2	A	0	A	0
zSNP13787490	48716868			14	4626366	zK185E18	16754	C	12.5	C	0	T	25	C	0	C	0	T	6.2	C	0	C	25
zSNP13788241	48717174	14	23.2815	14	4601884	zK185E18	41236	A	0	A	0	A	0	T	0	A	50	A	6.2	A	0	T	50
zSNP13789412	48716920			14	4569630	zK185E18	73490	A	12.5	A	0	A	37.5	A	0	A	50	A	6.2	C	31.2	A	25
zSNP13789689	48717264			14	4567175	zK185E18	75945	C	12.5	C	0	T	43.8	C	0	C	50	C	6.2	C	0	T	50
zSNP13789977	48716982			14	4558958	zK185E18	84162	T	0	T	0	T	6.2	T	0	T	0	G	6.2	T	0	T	0
zSNP13790529	48717144	14	23.4752	14	4527659	zK185E18	115461	C	12.5	T	0	T	43.8	T	0	C	0	T	0	T	25	C	50
zSNP13790536	48717156			14	4527578	zK185E18	115542	G	0	G	0	G	25	G	0	G	0	A	6.2	G	0	G	0
zSNP31174140	255571078	14	27.8509	14	6040350	zK53J24	39378	A	0	A	0	A	25	A	0	A	0	A	0	A	0	G	50
zSNP26580365	255571027	14	30.8404	14	7242847	zC51F19	93421	T	0			T	0	T	0	T	0	T	0	T	0	G	50
zSNP26580394	255571043			14	7242727	zC51F19	93541											T	0			C	25
zSNP9207470	49029340					zC246K16	30103	G	0	G	0	G	0	G	0	G	0	G	31.2	G	0	G	0
zSNP9207765	49029394					zC246K16	32157	G	0			T	42.9					T	31.2	G	0	G	50
zSNP9208605	49029418	14	36.2974	14	8717506	zC246K16	64021	G	0	G	0	A	18.8	G	0	A	0	G	37.5	G	12.5	G	50
zSNP9208786	49029398	14	36.2974	14	8725593	zC246K16	70739	T	37.5	T	0	T	37.5	T	0	A	0	A	37.5	T	43.8	T	50
zSNP16692109	48699346			14	11224415	zK33I12	9346	T	0	T	0	T	0	T	0	T	0	T	25	T	0	T	0
zSNP16692200	48699356	14	39.3997	14	11230903	zK33I12	15834	T	43.8	C	0	C	43.8	C	0	C	6.2	C	12.5	C	25	C	50
zSNP16692222	48699360			14	11231163	zK33I12	16094	C	0	C	0	C	0	C	0	C	0	C	25	C	0	C	0
zSNP16692828	48699403			14	11246669	zK33I12	31600	C	0	C	0	C	25	C	0	C	0	C	25	C	25	C	0
zSNP16694602	48699469			14	11308008	zK33I12	92939	A	43.8	T	0	T	50	A	0	A	6.2	T	12.5	A	18.8	A	0
zSNP16694627	48699470			14	11308194	zK33I12	93125	T	0	T	0	T	0	T	0	T	0	T	12.5	T	0	T	0
zSNP16694966	48699509	14	39.3997	14	11316305	zK33I12	101236	G	0	G	0	G	0			G	0	G	12.5	G	12.5	G	50
zSNP21722600	48750299			14	15338220	zC13A5	2899	T	0	T	0	T	25	A	0	A	43.8	A	33.3	A	0	T	0
zSNP21723762	48750326			14	15316513	zC13A5	24606	G	25	G	0	G	50	A	0	A	0	G	37.5	A	12.5	A	25
zSNP21723957	48750267			14	15313760	zC13A5	27359	T	0	T	0	T	31.2	T	0	T	0	C	37.5	T	12.5	T	0
zSNP21723964	48750269	14	41.0746	14	15313641	zC13A5	27478	T	0	T	0	A	50	A	0	T	37.5	A	37.5	T	31.2	A	50
zSNP21723970	48750313			14	15313209	zC13A5	27910	A	0	A	0	A	25	A	0	T	43.8	A	25	T	31.2	A	0
zSNP21724096	48750275			14	15309806	zC13A5	31313	A	0	A	0	A	25	A	0	T	7.1	A	25	A	0	A	0
zSNP21724126	48750262			14	15309439	zC13A5	31680	A	0	A	0	A	25	A	0	T	37.5	A	25	A	0	A	0
zSNP21724254	48750307			14	15307302	zC13A5	33817	T	0	T	0	T	25	T	0	T	0	C	37.5	T	18.8	T	0
zSNP4729220	48452679			14	22160425	zC175M2	2630	T	0	T	0	A	50	T	0	A	0	T	25	T	31.2	T	0
zSNP4729800	48452695			14	22176540	zC175M2	18745	G	0	G	0	G	43.8			G	0	A	25	A	6.2	G	0
zSNP4730865	48452765			14	22199595	zC175M2	41800	A	0	A	0	C	50	A	0	C	6.2	A	25	A	0	A	0
zSNP4731429	48452809			14	22209523	zC175M2	51728	T	0	T	0	C	50	T	0	C	43.8	T	25	T	0	T	0
zSNP4733078	48452825			14	22249449	zC175M2	91654	T	0	T	0	T	50	T	0	A	43.8	T	25	T	0	T	0
zSNP4733390	48452844	14	41.9527	14	22259428	zC175M2	101633	G	0	G	0	T	37.5	T	0	T	12.5	G	50	G	0	G	50
zSNP4733648	48400975			14	22263740	zC175M2	105945	C	0	C	0	G	43.8			G	6.2	C	25	C	0	C	0
zSNP40585539	192708722	14	43.7309	14	29366639	zH86C12	146	T	31.2	C	50	C	0	C	0	C	0	T	37.5	T	31.2	C	50
zSNP40585659	192708909			14	29368157	zH86C12	1664	A	0	A	0	A	25	A	0	A	0	A	37.5	A	0	A	0
zSNP40588119	192708858			14	29449794	zH86C12	83301	T	0	T	0	T	6.2	T	0	T	0	C	37.5	C	31.2	T	0
zSNP40589050	192708800			14	29469450	zH86C12	102957	T	0	T	0	T	18.8	T	0	T	0	T	0	T	0	T	0
zSNP590729	48526441			14	36686504	bZ86I6	20637	A	50	A	50	A	35.7	A	0	A	25	T	25	T	43.8	A	50
zSNP590989	48526453	14	47.3761	14	36682525	bZ86I6	24429	T	0	T	0	C	31.2	C	0	C	43.8	T	31.2	C	0	C	50
zSNP591033	48526456					bZ86I6	24869	T	0	T	0	T	0	T	0	T	0	T	31.2	T	0	T	0
zSNP591240	48526465			14	36678459	bZ86I6	28591	C	0	C	0	C	0			C	0	C	31.2	C	0	C	0
zSNP592817	48526468					bZ86I6	62717	G	0	G	0	A	43.8	A	0	A	43.8	G	31.2	A	25	G	0
zSNP592824	48526470					bZ86I6	62786	C	0	C	0	C	0	C	0	C	0	C	31.2	C	0	C	0
zSNP31785845	48968399			14	44299560	zK86P22	67445	A	0	A	0	A	0	A	0	T	37.5	T	43.8	A	0	A	0
zSNP31787401	48968756			14	44326435	zK86P22	94320	G	0	G	0	G	0	G	0	A	37.5	G	18.8	G	6.2	G	0
zSNP31788520	48968636			14	44357610	zK86P22	125495	T	0	T	0	T	0	C	0	C	37.5	C	43.8	T	43.8	T	0
zSNP31789767	48968831	14	53.6318	14	44388285	zK86P22	156170	C	0	C	0	T	37.5	T	0	T	37.5	T	37.5	T	0	C	50
zSNP31791093	48968397			14	44417124	zK86P22	184692	T	0	T	0	T	37.5			T	0	T	43.8	C	37.5	T	0
zSNP31792527	48968467			14	44458241	zK86P22	225809	C	0	C	0	C	25	C	0	C	0	C	43.8	C	0	C	0
zSNP27795809	48951177			14	45435638	zK148J13	26161	T	37.5	T	0	T	25	A	0	T	31.2	T	43.8	A	43.8	T	0
zSNP27796573	48950931	14	55.2926	14	45415326	zK148J13	45537	A	37.5	A	0	C	37.5	A	0	C	31.2	C	37.5	C	37.5	C	50
zSNP27797813	48951159			14	45375887	zK148J13	85668	A	37.5	A	0	A	0	A	0	A	31.2	A	43.8	A	37.5	A	0
zSNP27800062	48951127	14	55.001	14	45193107	zK148J13	141631	C	0	C	0	A	37.5	C	0	C	0	C	37.5	A	37.5	C	50
zSNP27801802	48951175			14	45166382	zK148J13	168356	T	37.5	T	0	T	0	T	0	T	31.2	C	37.5	T	37.5	T	0
zSNP29210694	48673764			14	45279223	zK216J10	16036	C	12.5	C	0	T	37.5	T	0	C	0	T	43.8	T	37.5	C	50
zSNP29211456	48673795			14	45267353	zK216J10	27906	T	37.5	T	0	T	0	T	0	C	31.2	T	43.8	T	37.5	T	0
zSNP29211808	48673799			14	45259734	zK216J10	35525	A	37.5	A	0	A	0	A	0	G	31.2	A	43.8	A	37.5	A	0
zSNP29212483	48673847	14	55.3897	14	45232940	zK216J10	62319	A	37.5	A	0	A	25	A	0	G	31.2	A	43.8	G	37.5	G	50
zSNP34311371	192721295			14	45781494	zC13I23	13240	A	0	A	0	A	28.6	A	0	A	31.2	G	37.5	A	0	A	0
zSNP34312424	192721233			14	45746831	zC13I23	47903	A	0	A	0	A	0	A	0	A	0	A	37.5	A	0	A	0
zSNP34313353	192721139			14	45716383	zC13I23	78351	A	0	A	0	A	28.6			A	31.2	G	37.5	A	0	A	0
zSNP34315164	192721215			14	45658330	zC13I23	136404	T	0	T	0	T	37.5	T	0	T	0	T	37.5	G	25	T	0
zSNP34315802	192721156	14	55.7787	14	45647028	zC13I23	147706	T	0	T	0	C	12.5	C	0	T	31.2	C	37.5	T	0	C	50
zSNP35206365	192486740			14	48387045	zC168F7	3223	G	12.5	A	0	G	37.5	G	0	G	50	A	50	A	12.5	G	0
zSNP35206418	192486772	14	59.6267	14	48385400	zC168F7	4868	G	12.5	G	0	A	37.5	G	0	G	0	A	50	G	12.5	G	50
zSNP35207040	192486783			14	48342527	zC168F7	47741	A	0	T	0	A	0	A	0	T	50	A	31.2	T	0	A	0
zSNP35209390	192486737	14	59.0426	14	48255627	zC168F7	134641	T	12.5	C	0	C	0	C	0	C	25	T	25	C	0	C	50
zSNP27667290	48672475			14	49509001	zK13A3	8186	A	0	A	0	A	0	A	0	A	50	G	12.5	A	0	A	0
zSNP27668159	48672466			14	49456412	zK13A3	60775	A	0	A	0	A	0			C	25	C	12.5	A	0	A	0
zSNP27669920	48672424	14	61.1901	14	49397153	zK13A3	120034	G	43.8	G	0	T	12.5	G	0			G	12.5	G	0	G	50
zSNP27670290	48672434			14	49386321	zK13A3	130866	G	0	G	0	G	0	G	0	G	0	C	14.3	G	0	G	0
zSNP38362890	192862922	14	71.855	24	36099450	zC271O13	20083	A	43.8	G	0	G	31.2	A	0	G	0	A	25	A	25	G	50
zSNP38363857	192862937			24	36082649	zC271O13	36884	T	0	T	0	T	0	T	0	T	0	T	25	C	25	T	0
zSNP38365166	192862891			24	36054308	zC271O13	65225	C	21.4			C	31.2			T	6.2	C	25	C	0	T	0
zSNP25636540	49058038			15	309437	zC257O19	6730	A	0	A	0	A	0	A	0	A	0	T	31.2	A	12.5	A	0
zSNP25637169	49058033	15	4e-06	15	292379	zC257O19	23788	T	25	T	0	A	18.8	A	0	A	18.8	A	6.2	A	25	A	50
zSNP25637695	49057962	15	0.190634	15	283152	zC257O19	33015	T	25	T	0	C	18.8			C	18.8	C	6.2	C	25	C	50
zSNP25638692	49058113			15	277883	zC257O19	38284	T	0	T	0	T	0	T	0	T	50	C	31.2	C	25	T	0
zSNP25639724	49058155			15	192922	zC257O19	123245	G	0	G	0	G	0	G	0	G	31.2	G	25	G	0	G	0
zSNP25640321	49058149			15	183523	zC257O19	132644	T	25	T	0	T	0	T	0	T	31.2	T	25	T	0	T	0
zSNP25641610	49058073	15	0.579691	15	162320	zC257O19	153847	C	25	C	0	T	18.8	T	0	T	18.8	T	0	T	25	C	50
zSNP18123513	48491555	15	3.23919	15	846627	zK7I4	45027	T	25	T	0	T	0	T	0	C	31.2	T	25	T	25	C	50
zSNP18123696	48491578			15	836360	zK7I4	55294	A	0	A	0	A	0	A	0	A	18.8	T	25	T	25	A	0
zSNP18124190	48491524			15	815948	zK7I4	75706	C	0							C	14.3	C	25	C	0	C	50
zSNP18124192	48491515			15	815848	zK7I4	75806	G	25	G	0	G	0			A	14.3	A	25	A	0	G	0
zSNP18126474	48491534			15	755387	zK7I4	136267	A	0	A	0	A	0	A	0	A	0	A	0	A	25	A	0
zSNP18126484	48491568			15	755233	zK7I4	136421	C	0	C	0	C	0	C	0	C	18.8	G	0	G	25	C	0
zSNP18126486	48491569			15	755191	zK7I4	136463	T	0	T	0	G	18.8			T	18.8	G	0	G	25	T	0
zSNP18127828	48491503			15	713144	zK7I4	178510	A	0	A	0	A	18.8	A	0	G	50	A	25	A	0	A	0
zSNP18127844	48491535			15	713009	zK7I4	178645					G	0	G	0	G	0	C	25	C	25	G	0
zSNP31614998	49076837			15	926021	zK77F5	37966	A	25	A	0	G	18.8	A	0	G	31.2	A	0	G	0	A	0
zSNP31615172	49076637	15	3.33579	15	929064	zK77F5	41009	G	25	G	0	T	0	T	0	T	18.8	T	25	T	0	G	50
zSNP31616786	49076772			15	974439	zK77F5	86384	A	12.5	A	0	A	0	A	0	A	0	G	25	A	0	A	0
zSNP31620245	49076838			15	1085208	zK77F5	197153	T	0	T	0	T	0	A	0	T	18.8	T	25	T	0	T	0
zSNP11518839	48792917			15	2049584	zC74A16	32449	C	0	C	0	C	0	C	0	T	12.5	T	12.5	C	25	C	0
zSNP11519014	48792881	15	11.1124	15	2057686	zC74A16	40551	C	18.8	C	50	C	0	C	0	C	18.8	T	43.8	T	12.5	C	50
zSNP11520801	48792814	15	11.1124	15	2140746	zC74A16	123607	T	12.5	T	0	C	12.5	C	0	T	0	T	31.2	C	6.2	C	50
zSNP11520802	48792945			15	2140782	zC74A16	123643	C	6.2	C	0	T	12.5	T	0	T	0	T	31.2	C	12.5	C	50
zSNP11521898	48792994			15	2160696	zC74A16	143557	C	0	C	0	C	0	C	0	C	0	T	31.2	C	6.2	C	0
zSNP11522435	48792757			15	2170163	zC74A16	153024	C	0	C	0	C	0	T	0	C	0	T	31.2	C	6.2	C	0
zSNP11522987	48792792	15	11.1124	15	2178094	zC74A16	160955	T	37.5	T	0	T	0	T	0	A	0	A	31.2	T	6.2	A	50
zSNP37397817	192691198	15	15.4816	15	2648309	zC235M3	78819	T	25	T	0	T	0	T	0	T	0	C	0	T	6.2	C	50
zSNP37398507	192691188			15	2631414	zC235M3	95714	A	6.2	C	50	A	0	A	0	A	18.8	A	0	A	0	A	0
zSNP37400106	192691269	15	14.3415	15	2581913	zC235M3	145215	T	0	T	0	T	0	T	0	T	0	T	0	T	0	C	50
zSNP46106628	193065237	15	30.1295	15	4706666	zK53G21	11378	C	0	C	0	C	43.8	G	0	C	0	C	0	G	25	G	50
zSNP46107519	193065031			15	4748349	zK53G21	53061	T	0	T	0	T	0	T	0	T	0	T	0	T	25	T	0
zSNP46108618	193065243			15	4812208	zK53G21	116920	C	0	C	0	C	0	T	0	C	0	C	0	C	25	C	0
zSNP46109774	193065179	15	30.7129	15	4859052	zK53G21	163764	A	0	A	0	A	0	A	0	A	0	A	0	A	0	C	50
zSNP34707212	192725163	15	32.8738	15	5553418	zC152C12	6593	G	0	G	0	G	43.8	A	0	G	0	A	6.2	A	0	G	50
zSNP34708688	192725253			15	5477521	zC152C12	82490					T	0	T	0			A	6.2			T	0
zSNP34708979	192725289			15	5465109	zC152C12	94902	C	0	C	0	C	50	T	0	T	0	C	0	C	0	T	25
zSNP26823887	48947508			15	6117356	zC69G13	53436	G	6.2	G	0	G	0	G	0	G	0	T	6.2	G	37.5	G	0
zSNP26824433	48947358			15	6083564	zC69G13	87104	C	6.2	C	0	C	0	C	0	C	0	T	6.2	C	31.2	C	0
zSNP26824588	48947462	15	35.4334	15	6073481	zC69G13	97239	T	0	T	0	T	0	G	0	T	0	G	12.5	T	43.8	G	50
zSNP26825883	48947463			15	6025691	zC69G13	145039	T	50	C	0	C	50	T	0	T	0	C	6.2	T	0	T	0
zSNP39056521	192753494			15	7101690	zC61A15	107885	A	0	A	0	A	0	A	0	A	0	A	6.2	G	31.2	A	0
zSNP39057088	192753518	15	40.1224	15	7072802	zC61A15	136773	G	37.5	G	0	G	0	G	0	G	0	A	6.2	G	0	G	50
zSNP39057307	192753466			15	7060143	zC61A15	149432	C	37.5	C	0	C	43.8	C	0	C	6.2	T	6.2	C	37.5	T	0
zSNP43018353	192892663			15	12371267	zK202L22	16822	T	0	T	0	T	0	T	0	T	0	C	12.5	T	0	T	0
zSNP43019360	192892641	15	40.8042	15	12317142	zK202L22	70947	A	0	A	0	A	43.8	T	0	A	0	A	0	T	0	T	50
zSNP34570741	192484201			15	14368031	zC149E23	8667	T	0	T	0	T	6.2	T	0	T	6.2	C	25	T	0	T	0
zSNP34572371	192484192			15	14323661	zC149E23	53037	C	25	C	0	C	0	A	0	C	37.5	C	25	C	18.8	C	0
zSNP34574131	192484260			15	14276951	zC149E23	99747	G	0	G	0	G	6.2	G	0	G	20	T	25	G	12.5	G	0
zSNP34575334	192484241	15	40.8042	15	14228983	zC149E23	147715	T	6.2	C	0	C	0	C	0	T	43.8	C	25	C	0	C	50
zSNP34576026	192484154			15	14191826	zC149E23	184872	G	0	G	0	G	50	T	0	G	50	T	25	T	18.8	G	50
zSNP43019412	192892657	15	40.8042	15	12316831	zK202L22	71258	A	0	A	0	A	43.8	T	0	A	0	A	0	T	0	T	50
zSNP43021537	192892652			15	12248093	zK202L22	139996	T	0	T	0	T	0			T	31.2	T	12.5	T	0	T	0
zSNP37085158	192689030	15	40.8042	15	11797244	zC226F10	27995	G	0	G	0	G	50	A	0	G	6.2	G	25	A	0	G	50
zSNP37086454	192689243			15	11765168	zC226F10	60071	G	31.2	G	0	G	50	C	0	G	37.5	G	25	G	12.5	C	0
zSNP37086693	192689207			15	11756558	zC226F10	68681	C	0	C	0	C	0	A	0	C	0	C	0	C	0	C	50
zSNP37089348	192689177			15	11696853	zC226F10	128386	A	31.2	A	0	A	0	A	0	A	31.2	T	25	A	0	A	50
zSNP36726490	192852260			15	15991581	zC214G1	43237	A	0	A	0	A	0	G	0	G	0	G	18.8	G	50	A	0
zSNP36727043	192852271			15	15951161	zC214G1	83657	C	0	C	0	C	0	C	0	T	31.2	T	0	C	12.5	C	0
zSNP36727316	192852237	15	41.0959	15	15940476	zC214G1	94342	T	12.5			T	12.5	T	0	A	0	A	0	A	12.5	T	50
zSNP36727649	192852249			15	15915916	zC214G1	118902	A	0	A	0	A	0	A	0	T	31.2	T	0	A	12.5	T	50
zSNP9734240	49029688			15	15186297	zC259G3	61770	T	12.5	T	0	T	50	A	0	A	0	A	25	A	0	A	0
zSNP9736364	49029687			15	15245382	zC259G3	120855	A	6.2	C	0	C	50	A	0	A	0	A	25	A	0	A	0
zSNP9736459	49029679	15	41.0959	15	15247781	zC259G3	123254	C	6.2	T	0	T	6.2	T	0	C	0	C	25	T	25	C	50
zSNP43755740	193053268			15	14754631	zK229J2	18545	T	12.5	T	0	T	0			A	43.8	T	25	T	0	A	50
zSNP43756140	193053267	15	41.0959	15	14725765	zK229J2	47411	C	12.5	A	0	A	6.2	A	0	C	37.5	C	25	C	31.2	C	50
zSNP43756167	193053264			15	14725641	zK229J2	47535	T	6.2	T	0	T	0	G	0	T	37.5	T	25	T	18.8	T	0
zSNP43756199	193053265			15	14725370	zK229J2	47806	T	0	T	0	T	0	T	0	T	0	T	25	T	0	T	0
zSNP36841930	192739213			15	16375409	zC217N8	37408	A	0	A	0	A	0	A	0	A	0	A	18.8	A	12.5
zSNP36843263	192739222			15	16332747	zC217N8	80070	T	6.2	C	0	C	50	T	0	C	31.2	C	18.8	T	12.5	T	0
zSNP36843272	192739224	15	41.2902	15	16332596	zC217N8	80221	A	0	A	0	A	43.8	C	0	A	0	A	18.8	A	12.5	C	50
zSNP36845058	192739223	15	41.2902	15	16286981	zC217N8	125836	A	0	A	0	A	43.8			G	31.2	G	18.8	G	12.5	G	50
zSNP34225958	192721103			15	16967786	zC136C24	19665	A	0	A	0	A	7.1	A	0	A	0	C	18.8	A	25	A	0
zSNP34228155	192721098			15	16914001	zC136C24	73450	A	18.8	T	0	T	0	T	0	T	0	T	18.8	T	0	T	0
zSNP34228601	192721092	15	41.3874	15	16907970	zC136C24	79481	C	0	C	0	C	50	C	0	C	0	T	18.8	C	12.5	C	50
zSNP34229552	192721094			15	16886512	zC136C24	100939	C	18.8	A	0	A	6.2	A	0	C	31.2	C	18.8	A	12.5	A	0
zSNP38505939	192507466			15	16875744	zC278D18	4006	G	0	G	0	G	6.2	G	0	G	0	A	18.8	G	12.5	G	0
zSNP38506747	192507866			15	16861297	zC278D18	18453	A	18.8	G	0	G	6.2	G	0	G	0	A	18.8	G	12.5	G	0
zSNP38507752	192507954			15	16841649	zC278D18	38101	C	6.2	A	0	A	6.2					C	18.8	C	50	A	0
zSNP38508688	192507956			15	16820633	zC278D18	59117	A	0	A	0	A	0	A	0	A	0	A	18.8	A	0	A	0
zSNP38508727	192507524	15	41.3874	15	16820153	zC278D18	59597	G	37.5	A	0	A	0	G	0	A	0	A	0	G	50	G	50
zSNP45673142	192538248	15	41.3874	15	16699160	zK38M22	3026	A	0	A	0	T	50	T	0	A	0	T	18.8	T	0	T	50
zSNP45673589	192538216	15	41.3874	15	16674284	zK38M22	27902	G	12.5	G	0	G	0	T	0	G	31.2	G	18.8	T	12.5	G	50
zSNP45673946	192538244			15	16666419	zK38M22	35767	A	0	A	0	A	0	A	0	A	0	A	18.8	A	0	A	0
zSNP45674029	192538265			15	16664717	zK38M22	37469	A	37.5	A	0	A	0	A	0	A	0	G	50	A	0	G	50
zSNP26771429	48949341			15	18230910	zC66O10	74521	A	0	A	0	A	0	A	0	A	0	T	18.8	A	0	A	0
zSNP26771446	48949347			15	18231106	zC66O10	74717	G	0	G	0	G	6.2	G	0	G	0	G	18.8	G	0	G	0
zSNP26771455	48949333			15	18231366	zC66O10	74977	A	0	A	0	A	0	A	0	A	0	G	18.8	A	0	A	0
zSNP26772516	48949357	15	42.2652	15	18255256	zC66O10	98867	A	0	A	0	A	43.8	G	0	A	25	G	18.8	G	25	G	50
zSNP3035556	48443372			15	19583952	zC13K16	37968	A	0	A	0	A	0	A	0	A	0	A	12.5	A	0	A	0
zSNP3038667	48443381			15	19507316	zC13K16	121985	A	6.2	A	0	A	43.8	G	0	A	25	A	18.8	G	12.5	G	0
zSNP3039502	48443386	15	42.4594	15	19490218	zC13K16	144009	A	6.2	A	0	A	0	A	0	A	25	A	18.8	A	12.5	G	50
zSNP28004877	48581326			15	24052712	zK151P21	52193	T	0	T	0	T	0	T	0	T	0	T	18.8	T	12.5	T	0
zSNP28007659	48581274			15	24110629	zK151P21	110110	C	12.5	C	50	T	6.2	T	0	C	0	C	18.8	T	12.5	T	0
zSNP28010613	48581432	15	44.6908	15	24181571	zK151P21	181052	A	25	G	0	G	43.8	G	0	G	37.5	A	21.4	G	12.5	G	50
zSNP31929942	48671003	15	44.9539	15	24538864	zK95O3	10975	A	12.5	C	0	C	50	C	0	A	0	A	6.2	C	12.5	C	50
zSNP31929964	48670941	15	44.9538	15	24539292	zK95O3	11403	A	12.5	A	0	G	50	A	0	A	37.5	G	6.2	A	12.5	G	50
zSNP31931862	48671013			15	24595267	zK95O3	67378	T	0	T	0	T	0	T	0	T	37.5	T	6.2	T	12.5	T	0
zSNP31931880	48671011	15	44.9539	15	24595389	zK95O3	67500	A	25	G	50	G	0	A	0	A	37.5	G	6.2	A	12.5	G	50
zSNP31932026	48670983			15	24598415	zK95O3	70526	T	12.5	T	0	T	50	T	0	T	0	A	6.2	T	0	T	50
zSNP31932282	48671017			15	24603060	zK95O3	75171	A	12.5	G	50	A	6.2	A	0	A	0	A	6.2	A	0	A	0
zSNP31932302	48670979			15	24603251	zK95O3	75362	C	0	C	0	C	0	C	0	C	37.5	C	6.2	C	12.5	C	0
zSNP31932325	48670991	15	44.9539	15	24603474	zK95O3	75585	A	25	A	50	T	43.8	A	0	A	0	T	6.2	A	0	A	50
zSNP42124065	192549933			15	26073822	zK175A17	2467	T	0	T	0	T	0	T	0	T	0	C	6.2	T	18.8	T	0
zSNP42124127	192549674			15	26073101	zK175A17	3188	A	0	A	0	A	0	A	0	A	0	G	6.2	A	18.8	A	0
zSNP42124131	192550009			15	26071826	zK175A17	4463	T	0	T	0	T	0	T	0	T	0	A	6.2	T	18.8	T	0
zSNP42124391	192549638			15	26065626	zK175A17	10663	G	0	G	50	G	0	A	0	A	0	A	6.2	G	18.8	G	0
zSNP42130107	192549680	15	45.4406	15	25899183	zK175A17	177570	T	18.8	T	0	C	50	T	0	C	0	T	6.2	C	18.8	C	50
zSNP45771596	192789558	15	45.5377	15	26304871	zK40J24	58107	T	18.8	T	0	A	6.2	T	0	A	0	A	6.2	A	0	A	50
zSNP45772475	192789523	15	45.5377	15	26287818	zK40J24	75160	G	12.5	G	50	G	43.8	T	0	G	0	G	6.2	T	18.8	G	50
zSNP45772493	192789539			15	26287660	zK40J24	75318	T	0	T	0	T	0	T	0			C	6.2	T	18.8
zSNP45772806	192789531			15	26278579	zK40J24	84399	A	0	A	0	A	0	A	0	A	0	T	6.2	A	18.8	A	0
zSNP45773400	192789548			15	26266654	zK40J24	96324	A	0	A	0	A	0	A	0	T	0	A	6.2	A	0	A	0
zSNP11489938	48511617			15	26978600	zC69P5	65289	A	6.2	A	0	G	6.2	A	0	A	0	A	6.2	G	18.8	G	0
zSNP11490366	48511631			15	26971916	zC69P5	71973	A	0	A	0	A	0	A	0	A	0	G	6.2	A	18.8	A	0
zSNP11490375	48511632			15	26971806	zC69P5	72083	T	0	T	0	T	0	T	0	T	0	T	6.2	T	0	T	0
zSNP11490390	48511633			15	26971526	zC69P5	72363	T	0	T	0	T	0	T	0	T	0	T	6.2	T	0	T	0
zSNP11490755	48511637			15	26961245	zC69P5	82644	A	18.8	T	50	T	6.2	T	0	T	0	T	6.2	T	0	T	0
zSNP11490761	48511639	15	45.6348	15	26961082	zC69P5	82807	T	6.2	T	0	C	6.2	T	0	C	0	C	6.2	T	18.8	C	50
zSNP11491196	48401006	15	45.6348	15	26950069	zC69P5	93820	A	18.8	A	50	G	6.2	G	0	A	0	G	6.2	A	18.8	G	50
zSNP11491201	48511657			15	26949820	zC69P5	94069	G	18.8	G	50	A	6.2	A	0	G	0	A	6.2	G	18.8	A	0
zSNP34782702	192485638	15	45.7319	15	27301837	zC154B16	86523	A	0	A	50	A	43.8	T	0	A	0	A	0	A	0	A	50
zSNP34782715	192485527			15	27301693	zC154B16	86667	A	0	A	0	A	0	A	0	A	0	G	6.2	A	18.8	A	0
zSNP34783379	192485676			15	27286472	zC154B16	101888	A	0	A	0	A	0	A	0	A	0	G	6.2	G	0	A	0
zSNP34785710	192485635	15	45.7319	15	27215703	zC154B16	172657	T	0	C	50	T	0	C	0	C	0	T	6.2	C	18.8	C	50
zSNP10961689	48773747	15	45.8285	15	26564259	zC42O7	107309	T	12.5	C	50	C	12.5	C	0	T	0	T	6.2	C	18.8	C	50
zSNP10961702	48773714			15	26564411	zC42O7	107461	T	0	T	0	T	0	T	0	T	0	C	6.2	T	18.8	T	0
zSNP38531006	192507972			15	38595541	zC278M11	837	C	25	C	0	C	21.4	C	50	C	12.5	C	12.5	T	25	C	25
zSNP38531207	192507962	15	58.7353	15	38623798	zC278M11	28662	C	0	T	0	C	0	C	0	C	25	T	12.5	C	0	C	50
zSNP5111585	48515624	15	62.8543	15	40471254	zC191A16	8528	A	12.5	A	0	G	0	G	0	A	25	G	37.5	G	43.8	G	50
zSNP5112804	48515678			15	40435381	zC191A16	44401	G	0	G	0	G	0			G	31.2	G	37.5	G	18.8	G	0
zSNP5113294	48515683			15	40413471	zC191A16	66311	A	12.5	A	0	T	31.2	A	0	A	0	A	37.5	A	0	A	0
zSNP5113403	48515685			15	40412898	zC191A16	66884	G	12.5	G	0	A	31.2	G	0	G	50	G	37.5	A	43.8	G	0
zSNP5113904	48515718			15	40386634	zC191A16	93148	G	0	G	0	G	0	G	0	G	25	G	37.5	G	0	G	25
zSNP5114764	48401011			15	40346644	zC191A16	133138	C	6.2	C	0	T	31.2					C	37.5	T	0	C	25
zSNP47131976	192658407			15	40542135	zK96G2	87446	T	31.2	T	0	C	0			C	21.4	C	37.5	C	50	T	25
zSNP47131991	192658382	15	63.0432	15	40541974	zK96G2	87607	C	31.2	C	0	T	0	T	0	T	31.2	T	37.5	C	50	C	50
zSNP47133159	192658402			15	40493861	zK96G2	135720	C	0	C	0	C	21.4	C	0	C	50	A	37.5	C	43.8	C	25
zSNP47133167	192658392	15	62.8543	15	40493782	zK96G2	135799	T	12.5	T	0	G	0	G	0	G	25	G	37.5	G	43.8	G	50
zSNP47133361	192658348			15	40480603	zK96G2	148978	T	0	T	0	T	28.6	T	0	T	0	A	37.5	T	0	T	25
zSNP20594385	48560909			9	41017870	yZ67H7_L	69051	A	6.2	G	0	A	0	A	0	A	6.2	A	37.5	A	31.2	A	0
zSNP20594386	48561086			9	41017826	yZ67H7_L	69095	A	0	A	0	A	0	A	0	A	0	G	50	A	0	A	0
zSNP20594577	48560855	15	89.2509	15	46946386	yZ67H7_L	75139	C	0	C	0	C	0	C	0	C	0	A	25	A	12.5	C	50
zSNP20597225	48561142			15	46448342	yZ67H7_L	106983	C	6.2	C	0	C	0	C	0	C	0	C	0	C	0	C	0
zSNP20597408	48561076			15	46445090	yZ67H7_L	109898	G	0	G	0	G	0	G	0	G	0	G	43.8	G	31.2	G	0
zSNP20597565	48561064			15	46441914	yZ67H7_L	113064	C	0	C	0	C	0	C	0	C	25	C	43.8	C	31.2	C	0
zSNP20597615	48560891			15	46441269	yZ67H7_L	113713	T	0			T	0	T	0	T	0	T	43.8	T	31.2	T	0
zSNP20597805	48561172			15	46436410	yZ67H7_L	118615	G	0	G	0	G	0			G	0	G	43.8	G	31.2	G	25
zSNP22711286	48981378			16	5375700	zC169N14	2288	G	0	G	0	G	0	G	0	G	0	G	18.8	G	0	G	0
zSNP22712554	48981598			16	5336071	zC169N14	40053	C	0	C	0	T	21.4			C	0	C	18.8	T	37.5	C	50
zSNP22712560	48981420			16	5335810	zC169N14	40313	T	37.5	T	0	A	6.2	A	0	T	18.8	T	18.8	A	0	T	50
zSNP22712570	48981677	16	13.1187	16	5335636	zC169N14	40487	C	0	C	0	A	6.2	C	0	C	0	C	0	C	37.5	C	50
zSNP22712587	48981298			16	5335548	zC169N14	40575	A	37.5	A	0	A	18.8	A	0	A	0	A	0	A	37.5	G	50
zSNP22712793	48981160	16	13.1187	16	5328402	zC169N14	47906	G	37.5	G	0	T	6.2	G	0	G	0	G	18.8	T	0	G	50
zSNP22712795	48981602			16	5328316	zC169N14	47992	A	0	A	0	A	0	A	0	A	0	A	18.8	A	0	A	0
zSNP22712972	48981614			16	5323680	zC169N14	52081	G	0	G	0	G	0	G	0	G	0	G	18.8	G	0	G	0
zSNP22136568	48677922			16	6551164	zC151O1	28104	A	0	A	0	G	25	A	0	A	0	G	25	A	0	A	0
zSNP22137442	48678121			16	6522054	zC151O1	57214	G	25	A	0	A	0	G	0	G	0	G	31.2	G	43.8	G	50
zSNP22138233	48678268	16	15.8766	16	6498432	zC151O1	80836	T	6.2	T	0	T	0	T	0	T	0	C	25	T	0	C	50
zSNP22138817	48678344			16	6479723	zC151O1	99545	G	12.5			G	0	G	0	G	0	C	25	G	37.5	G	0
zSNP22139473	48678431			16	6462792	zC151O1	116476	C	0	C	0	C	0	C	0	C	0	A	25	C	0	C	0
zSNP22140246	48678572			16	6442767	zC151O1	136501	A	0	A	0	A	0	A	0	A	0	T	25	A	0	A	0
zSNP3053963	48597979	16	19.1102	16	7446013	zC13O4	42382	T	25	T	0	C	0	C	0	T	12.5	T	25	T	12.5	C	50
zSNP3054098	48597985			16	7444293	zC13O4	44101	T	50	A	0	A	12.5	T	0	A	43.8	A	31.2	A	0
zSNP3056147	48598263					zC13O4	86975	C	0	C	0	C	0	C	0	T	31.2	T	25	C	0	C	0
zSNP3058180	48598289			16	7327269	zC13O4	162471	A	0	A	0	A	0	A	0	G	31.2	G	25	A	0	A	0
zSNP4289281	48672989			16	7539070	zC160K2	13406	C	0	C	0	C	0	C	0	T	31.2	T	25	C	0	C	0
zSNP4289294	48672819			16	7539465	zC160K2	13801	T	0	T	0	T	0	T	0	C	12.5	C	25	T	0	T	0
zSNP4289503	48672820			16	7544859	zC160K2	19195	A	18.8	A	0	A	0	A	0	G	31.2	G	25	A	0	A	0
zSNP4289505	48672821			16	7544954	zC160K2	19290	A	18.8	A	0	A	0	A	0	G	12.5	G	25	A	0	A	0
zSNP4289915	48672959	16	19.8524	16	7546654	zC160K2	20990	T	18.8	T	0	G	6.2	T	0	G	12.5	G	25	G	0	G	50
zSNP12388914	48706420			16	8601064	zK11F5	124933	A	0	A	0	A	0	A	0	A	0	G	43.8	A	0	A	0
zSNP12389137	48706418			16	8595988	zK11F5	130009	A	0	A	0	A	0	A	0	A	0	A	43.8	A	0	A	0
zSNP12391786	262973082			16	8509007	zK11F5	216990	G	0	G	0	G	6.2	G	0	G	18.8	C	31.2			G	0
zSNP12391803	48401177	16	22.5009	16	8441866	zK11F5	217200	C	0	C	0	T	18.8	C	0	C	18.8	T	43.8	C	0	C	50
zSNP30327432	48917476			16	8873596	zK278K10	37366	A	0	A	0	A	0	A	0	A	0	G	18.8	A	25	A	0
zSNP30327864	48917436			16	8885032	zK278K10	48802	G	0	G	0	G	0	G	0	G	0	A	18.8	G	25	G	0
zSNP30329946	48917406	16	23.673	16	8940122	zK278K10	103892	G	50	G	0	A	0	G	0	G	31.2	A	18.8	A	43.8	G	50
zSNP30330004	48917368			16	8940373	zK278K10	104143	T	0			C	6.2			T	0	T	18.8	C	42.9
zSNP30331180	48917354			16	8967584	zK278K10	131354	T	0	T	0	T	0	T	0	T	0	T	18.8	T	0	T	0
zSNP33778828	192422227	16	27.6695	16	10514157	zC119D19	1531	G	41.7	A	0	A	0	A	0	G	28.6	A	12.5	A	12.5	G	50
zSNP33779401	192422164	16	27.9233	16	10541993	zC119D19	29367	C	50	T	0	T	0	T	0	T	37.5	T	12.5	T	0	C	50
zSNP33780411	192422207	16	27.9233	16	10577870	zC119D19	65244	C	50	C	0	A	0	C	0	C	50	C	12.5	A	12.5	C	50
zSNP47909994	192546610			16	12022041	zKp77H1	6247	G	43.8			A	37.5			G	43.8	A	12.5	G	0	A	0
zSNP47910007	192546473			16	12021813	zKp77H1	6478	G	0			G	0			G	31.2	A	12.5	A	31.2	G	0
zSNP47911336	192546491			16	11971561	zKp77H1	43897	T	37.5	T	0	C	37.5	T	0	C	37.5	T	0	T	50	C	50
zSNP47914997	192546947	16	28.8994	16	11862186	zKp77H1	161397	T	0	T	0	T	31.2	T	0	T	43.8	C	12.5	C	0	C	50
zSNP10825892	48940961			16	12825200	zC287M15	31715	C	18.8	C	0	C	0	C	0	C	43.8	T	6.2	C	0	C	25
zSNP10827027	48940959			16	12857057	zC287M15	63343	G	12.5	G	0	G	0	G	0	G	43.8	T	6.2	G	0	G	25
zSNP10831532	48940967			16	12952166	zC287M15	155592	T	12.5	T	0	T	0	T	0	T	43.8	C	6.2	T	0	T	25
zSNP10831538	48940970	16	30.3724	16	12952287	zC287M15	155713	A	0	A	0	A	25	A	0	A	12.5	A	6.2	A	25	G	50
zSNP45919979	192790699			16	17094378	zK46J3	3808	A	0			G	25			A	14.3	G	50	G	40	A	0
zSNP45919980	192790450			16	17094211	zK46J3	3975	A	0	A	0	A	0	A	0	G	31.2	A	50	A	18.8	A	0
zSNP45920044	192790417	16	34.1351	16	17091878	zK46J3	6308	A	18.8	A	0	A	12.5	A	0	A	0	A	6.2	A	0	C	50
zSNP45923594	192790632	16	33.9409	16	16952809	zK46J3	145377	C	0	C	0	T	0	C	0	T	18.8	T	50	T	12.5	C	50
zSNP19422997	48902130			16	22261506	zKp86H10	2971					T	0			A	0	T	50	A	0	A	0
zSNP19425053	48901961	16	34.6623	16	22308077	zKp86H10	49542	T	0	T	0	G	0	T	0	G	12.5	G	50	G	31.2	G	50
zSNP19425431	48901942			16	22321190	zKp86H10	62655	T	0	T	0	T	0	T	0	T	0	T	50	G	0
zSNP19427131	48902026			16	22373713	zKp86H10	115178	T	0	T	0	T	0	T	0	T	0	G	43.8	T	25	T	0
zSNP28141106	48767904			16	23347657	zK15J7	31421	G	0	G	0	G	37.5	G	0	G	0	G	43.8	G	25	G	50
zSNP28144126	48768171	16	34.9943	16	23463565	zK15J7	147329	G	43.8	G	0	G	0	A	0	G	6.2	G	43.8	G	35.7	G	50
zSNP28146067	48768082			16	23526739	zK15J7	210503	T	37.5	C	0	C	43.8	T	0	T	0	T	43.8	C	0	C	25
zSNP46142973	192977337			16	26828303	zK56F14	10932	C	0	C	0	C	35.7	C	0	C	0	C	50	C	0	C	0
zSNP46143817	192977377	16	36.3646	16	26844576	zK56F14	27205	A	0	A	0	A	12.5	G	0	A	0	A	25	A	0	G	50
zSNP46144737	192977367			16	26860381	zK56F14	43010	T	0	T	0	T	31.2	T	0	T	0	T	50	T	6.2	T	0
zSNP46145847	192977336			16	26884616	zK56F14	67245	G	6.2	G	0	G	0	G	0	T	12.5	T	50	G	0	G	0
zSNP25631118	48784094			16	34364404	zC257L15	67021	G	31.2	G	0	G	25	A	0	G	0	A	18.8	G	25	A	25
zSNP25631557	48784166			16	34357134	zC257L15	73567	A	31.2	A	0	A	18.8	A	0	A	0	G	18.8	A	0	A	0
zSNP25633132	48784172			16	34325076	zC257L15	105152	A	0	A	0	A	0	A	0	A	0	G	18.8	A	0	A	25
zSNP25633493	48784108			16	34316759	zC257L15	113057	G	43.8	A	0	G	0	G	0	G	0	A	18.8	A	31.2	G	25
zSNP25634199	48784130			16	34289187	zC257L15	140197	A	0	A	0	A	31.2	A	0	A	0	A	18.8	C	37.5	A	0
zSNP25634231	48784180			16	34288845	zC257L15	140539	C	43.8	T	0	T	18.8	C	0	T	0	C	18.8	C	43.8	C	0
zSNP25635457	48784152	16	38.5282	16	34264853	zC257L15	164640	C	0	C	0	C	37.5	C	0	C	0	C	18.8	C	0	C	50
zSNP2150200	48444821			16	37225361	zC125N20	8852	T	0	T	0	T	0	T	0	A	0	A	6.2	T	0	T	25
zSNP2150478	48444865	16	39.0149	16	37231519	zC125N20	15010	C	0	C	0	T	6.2	C	0	C	0	C	6.2	T	25	C	50
zSNP2151111	48444949	16	39.0149	16	37244426	zC125N20	27917	C	18.8	C	0	T	43.8	T	0	C	0	C	6.2	T	0	C	50
zSNP2151494	48444970			16	37266414	zC125N20	49905	A	0	A	0	A	6.2	A	0	A	0	A	6.2	G	50	A	0
zSNP2152174	48445016			16	37279971	zC125N20	63462	A	25	A	0	A	43.8	A	0	A	0	G	6.2	G	50	A	25
zSNP2153382	48445174			16	37309616	zC125N20	93107	A	0	A	0	A	0	A	0	A	0	A	6.2	A	0	A	0
zSNP2153932	48445277			16	37322961	zC125N20	106452	A	0	A	0	A	0	A	0			C	6.2	A	0	A	0
zSNP15745247	48514306			16	41449475	zK259P7	168	A	0	A	0	A	0	A	0	A	0	T	6.2	A	0	A	0
zSNP15745898	48514292			16	41463355	zK259P7	14218	C	0	C	0	C	0	C	0	C	0	T	6.2	C	0	C	0
zSNP15747356	48514187	16	40.979	16	41495513	zK259P7	45481	A	0	A	0	T	0	T	0	A	31.2	T	6.2	T	0	A	50
zSNP15747495	48514249	16	40.979	16	41498883	zK259P7	48851	T	0	T	0	C	0	C	0	T	31.2	C	6.2	C	0	C	50
zSNP15750022	48514030			16	41526413	zK259P7	76381	A	0	A	0	A	31.2			A	0	T	6.2	A	0	A	0
zSNP15750625	48514188	16	40.979	16	41540285	zK259P7	90253	G	0	G	0	A	0	A	0	G	0	A	6.2	G	43.8	G	50
zSNP15751518	48514166	16	40.979	16	41569683	zK259P7	119651	G	0	G	0	A	25	G	0	G	43.8	A	6.2	A	0	G	50
zSNP15752059	48514006	16	40.979	16	41584938	zK259P7	134906	A	0	A	0	T	0	T	0	A	0	T	6.2	T	25	T	50
zSNP16689134	48962314	16	52.0184	16	48038169	zK33I11	120292	A	37.5	A	0	C	50	A	0	C	0	C	0	A	0	C	50
zSNP16689151	48401126			16	48267042	zK33I11	120393	G	0	G	0	G	18.8	G	0	T	12.5	T	0	G	0	G	0
zSNP16690403	48962304			16	47987032	zK33I11	171429	C	37.5	C	0	T	31.2	T	0	T	0	T	0	C	12.5	C	0
zSNP16690431	48962298			16	48213607	zK33I11	173840	A	0	A	0	A	18.8	A	0	G	12.5	G	0	A	12.5	A	0
zSNP24892579	48605741			16	54339391	zC234I2	11924	A	0	A	0	A	18.8	A	0	A	0	G	18.8	A	31.2	A	0
zSNP24893899	48606018					zC234I2	32585	A	0	A	0	A	18.8	A	0	A	0	G	18.8	A	0	A	0
zSNP24896197	48605920					zC234I2	140517	A	0	G	0	A	31.2			A	18.8	A	18.8	G	0	A	0
zSNP24896327	48605844	16	61.3117	16	54196327	zC234I2	146318	T	0	G	0	G	18.8	G	0	G	50	T	18.8	G	0	G	50
zSNP21596863	49051601			16	56235121	zC135D14	21125	A	25	G	50	A	18.8	A	0	A	0	G	0	G	50	A	0
zSNP21597990	49051618			16	56202827	zC135D14	53419	T	25	G	50	T	18.8	G	0	T	0	T	50	T	0	T	0
zSNP21598405	49051400			16	56191770	zC135D14	64476	T	50	G	0	T	0	T	0	T	0	T	50	T	6.2	T	0
zSNP21599774	49051510			16	56149600	zC135D14	106646	A	0	A	0	A	25			G	12.5	G	50	G	0	A	0
zSNP21599894	49051364	16	67.7496	16	56148294	zC135D14	107952	C	0	C	0	C	37.5	T	0	T	12.5	T	50	T	0	C	50
zSNP21599921	49051603			16	56147985	zC135D14	108261	T	0	T	0	T	0	T	0	T	0	T	0	T	43.8	T	0
zSNP21601465	49051508	16	67.6528	16	56092036	zC135D14	164210	A	25	G	50	A	0	A	0	A	0	A	50	G	43.8	G	50
zSNP34633661	192997889			16	56351630	zC150A18	67164	T	25	C	50	T	37.5	C	0	C	12.5	C	50	T	6.2	T	0
zSNP34634433	192998155	16	68.4286	16	56306265	zC150A18	112529	T	25	T	50	T	18.8	T	0	T	50	T	43.8	T	43.8	T	50
zSNP34634943	192997984			16	56268944	zC150A18	150261	T	0	T	0	T	0	T	0	T	0	T	0	G	50	T	0
zSNP35739354	193004051			17	996213	zC193K8	84169	C	0	C	0	T	35.7	C	0	C	6.2	C	37.5	C	12.5	C	0
zSNP35739359	193004031	17	8.29304	17	996152	zC193K8	84230	C	12.5	C	0	C	0	C	0	G	43.8	G	37.5	C	25	G	50
zSNP35739365	193004105			17	996054	zC193K8	84328	T	0	T	0	T	0			T	37.5	G	37.5	T	0	T	0
zSNP35740387	193004107	17	8.00564	17	959161	zC193K8	121221	T	37.5	C	0	C	0	T	0	C	37.5	T	37.5	C	0	C	50
zSNP44272750	192968216			17	2269965	zK248G15	13114	A	6.2	A	0	A	35.7	A	0	A	0	C	37.5	A	0	C	50
zSNP44274736	192968249	17	11.6578	17	2301983	zK248G15	45132	G	6.2	G	0	G	31.2			G	0	A	37.5	G	0	G	50
zSNP44275399	192968221			17	2339740	zK248G15	82889	A	37.5	C	0	C	37.5	C	0	A	31.2	C	37.5	A	12.5	A	0
zSNP44275760	192968194			17	2357189	zK248G15	100338	A	0	A	0	A	31.2	A	0	A	0	C	37.5	A	12.5	A	0
zSNP11102274	48883457			17	2493244	zC51O12	13044	T	6.2	T	0	T	0	T	0	G	50	T	37.5	G	12.5	G	50
zSNP11102311	48883495	17	12.0462	17	2494636	zC51O12	14436	C	6.2	C	0	T	37.5	T	0	T	0	T	37.5	C	25	C	50
zSNP11102452	48883479			17	2498152	zC51O12	17952	T	25	T	0	T	18.8	C	50	C	31.2	T	18.8	T	0	C	50
zSNP11104449	48883499			17	2536712	zC51O12	56512	A	0	A	0	C	37.5	A	0	A	50	C	0	A	12.5	A	0
zSNP38883924	192452477	17	22.6942	17	5161515	zC42B22	98614	A	0	T	0	A	50	T	0	A	43.8	A	0	A	0	T	50
zSNP1526329	48725821			17	5955866	zC10K11	22316	G	0	G	0	G	0	G	0	G	25	A	6.2	G	0	G	0
zSNP1529734	48725835	17	24.4593	17	6086251	zC10K11	152701	C	0	G	50	G	18.8	G	0	C	0	C	6.2	C	25	G	50
zSNP45624083	192818736	17	24.5563	17	6159924	zK36G24	21016	A	0	A	0	G	18.8	A	0	A	0	A	6.2	A	18.8	G	50
zSNP45624655	192818697			17	6178032	zK36G24	39124	C	0	C	0	T	0	C	0	C	0	C	6.2	C	18.8	T	0
zSNP45625335	192818703	17	24.6535	17	6214559	zK36G24	75651	T	14.3	A	0	T	18.8	A	0	A	25	A	6.2	A	25	A	50
zSNP45626716	192818687			17	6252062	zK36G24	113154	G	0	G	0	G	18.8	T	0	G	25	T	6.2	G	0	G	0
zSNP45627728	192818709			17	6288885	zK36G24	149977	A	25	A	0	A	6.2	A	0	A	25	C	6.2	A	18.8	A	0
zSNP39258286	193027418			17	6302795	zC77G19	11633	T	0	T	0	T	0	T	0	T	25	C	12.5	T	0	T	0
zSNP39258320	193027417			17	6303105	zC77G19	11943	A	31.2	A	0	A	0	A	0	A	25	C	6.2	A	0	A	0
zSNP39258499	193027407			17	6304995	zC77G19	13833	G	43.8	G	0	G	0	A	0	A	50	A	6.2	G	0	G	0
zSNP39258864	193027415	17	24.9452	17	6313584	zC77G19	22422	A	31.2	A	0	A	18.8	G	0	A	25	G	6.2	G	37.5	G	50
zSNP39258867	193027409			17	6313797	zC77G19	22635	C	31.2	C	0	C	18.8	A	0	C	25	A	6.2	C	0	C	0
zSNP35700103	192924332			17	6628135	zC191L23	2660	A	0	A	0	A	0	A	0	A	0	A	6.2	A	18.8	A	0
zSNP35700561	192924338			17	6591862	zC191L23	38933	T	0	T	0	T	37.5	T	0	T	0	C	6.2	T	0	T	0
zSNP35701157	192924321	17	25.3343	17	6573993	zC191L23	56802	A	31.2	C	0	C	37.5	A	0	A	25	A	6.2	C	18.8	C	50
zSNP35702092	192924343			17	6548130	zC191L23	82665	G	31.2	A	0	A	37.5	G	0	G	31.2	G	6.2	A	0	A	0
zSNP37241969	192690091			17	6682927	zC232I12	19068	A	0	A	0	A	18.8	A	0	A	31.2	T	6.2	A	0	A	0
zSNP37242966	192690211			17	6865975	zC232I12	47381	C	31.2	C	0	C	18.8	C	0	C	0	T	6.2	C	0	C	0
zSNP37243896	192690153	17	25.3343	17	6814569	zC232I12	98787	C	37.5	C	0	C	37.5	C	0	T	35.7	T	6.2	T	25	C	50
zSNP37244251	192690350			17	6786149	zC232I12	127207	A	31.2			G	37.5	A	0	G	43.8	A	6.2	A	37.5	G	0
zSNP16801654	48804285			17	7867893	zK38J10	53700	C	0	C	0	C	0			C	0	C	0	C	14.3	C	0
zSNP16801965	48804338	17	27.8957	17	7855894	zK38J10	65699	C	6.2	C	0	C	0	T	0	C	0	C	0	T	31.2	C	50
zSNP16805090	48804270			17	7776431	zK38J10	145162	G	37.5	A	0	G	18.8	A	0	G	37.5	A	0	A	12.5	G	0
zSNP16806671	48804342			17	7735196	zK38J10	186397	G	0	G	0	G	0	G	0	G	0	G	0	G	12.5	G	0
zSNP20828364	48501759			17	11825333	zC112K18	38897	C	0	C	0	C	0	T	0	T	0	C	0	T	42.9	T	0
zSNP20828388	48501769			17	11825105	zC112K18	39125	G	50	G	50	G	50	T	0	T	0	G	50	T	28.6	T	0
zSNP20828546	48501797			17	11823794	zC112K18	40436	C	50	C	50	C	50	C	0	C	0	C	50	C	43.8	C	0
zSNP20828562	48501799	17	36.0894	17	11823712	zC112K18	40518	G	18.8	G	0	G	18.8	A	0	A	0	G	0	A	31.2	G	50
zSNP20828578	48501801			17	11824373	zC112K18	40581	G	18.8	G	0	G	18.8	A	0	A	0	G	0	A	31.2	A	0
zSNP20828589	48501802			17	11823560	zC112K18	40670	A	0	A	0	A	18.8	G	0	G	37.5	A	0	A	12.5	G	50
zSNP12427208	255571392	17	40.2728	17	16103893	zK11L18	86336	C	0	C	0	C	0	C	0	C	0	C	0	C	0	C	50
zSNP12430917	255571377			17	16002802	zK11L18	187427	C	31.2	C	0	T	0	T	0	C	12.5	C	0	C	0	T	0
zSNP34165609	255571099	17	41.0052	17	17558752	zC133L14	38877	G	0	G	0	A	0	A	0	G	0	G	12.5	A	31.2	G	50
zSNP34165781	255571122			17	17554069	zC133L14	43560	A	16.7	G	0	A	0					G	12.5	G	0	G	50
zSNP8958685	48698694					zC241O15	10476	A	0	A	0	G	37.5	A	0	A	18.8	G	12.5	A	6.2	A	0
zSNP8959749	48698555			17	24323529	zC241O15	31945	A	0	A	0	A	6.2	G	0	G	0	G	12.5	G	25	A	0
zSNP8960253	48698784	17	44.7871	17	24314498	zC241O15	42028	A	37.5	A	0	A	0	C	0	A	18.8	A	12.5	A	43.8	C	50
zSNP8961517	48698853			17	24293858	zC241O15	62498	T	0	T	0	T	0	T	0	T	0	C	12.5	T	6.2	T	0
zSNP8962488	48698872			17	24280199	zC241O15	76177	T	0	T	0	T	0	T	0	T	0	C	12.5	T	6.2	T	0
zSNP13640900	49064840					zK179I14	3146	C	6.2	A	0	C	6.2	A	0	A	18.8	A	12.5	C	50	C	0
zSNP13640915	49064446	17	44.9814	17	24557680	zK179I14	4168	G	6.2	A	0	G	6.2	A	0	A	18.8	A	12.5	G	50	G	50
zSNP13644637	49064842					zK179I14	76074	C	43.8	A	0	C	6.2	C	0	A	0	C	12.5	A	50	C	0
zSNP13645402	49064708			17	24641821	zK179I14	87693	T	0	T	0	T	0	T	0	T	18.8	C	12.5	T	6.2
zSNP15635844	48497791			17	25071967	zK252I9	151012	T	0	T	0	T	0	T	0	T	18.8	T	12.5	T	0	T	0
zSNP15636723	48497843			17	25083781	zK252I9	162686	A	6.2	C	0	A	6.2	A	0	C	18.8	C	12.5	A	6.2	A	0
zSNP15637567	48497908	17	45.0785			zK252I9	182000	T	0	T	0	T	0	T	0	T	0	A	12.5	T	6.2	A	50
zSNP15638246	48497965			17	27193377	zK252I9	194312	C	0	C	0	C	0	T	0	C	18.8	C	12.5	T	37.5	C	0
zSNP15639344	48498053	17	45.0785	17	25098576	zK252I9	210363	C	0	C	0	C	0	T	0	C	18.8	C	12.5	T	25	C	50
zSNP24147366	48691784	17	45.1756	17	25429528	zC214P16	7165	T	6.2	G	0	T	6.2	T	0	G	18.8	G	6.2	T	6.2	G	50
zSNP24147491	48692194			17	25430411	zC214P16	8048	T	14.3	A	0	T	6.2	T	0	A	18.8	A	6.2	T	6.2	T	0
[truncated: 877 more rows]
