# Supplementary material for: An SNP-Based Linkage Map for Zebrafish Reveals Sex Determination Loci
Source: G3 (Bethesda). 2011 Jun 1;1(1):3–9. doi: 10.1534/g3.111.000190 (PMC3178105; doi:10.1534/g3.111.000190)
Supplement: Supporting Information [file supp_1.1.3_TableS3.xls]

## Sheet: Table S3
	SNP	dbSNP ss ID	Chr	cM Pos	Clone	Clone Pos	% Distinguishing
1	zSNP34037148	192720780	1	3.50117	zC129C2	124638	34.4
2	zSNP235620	48523788	1	27.9913	bZ1M10	105320	25.24
3	zSNP234919	48523768	1	27.9913	bZ1M10	84024	21.36
4	zSNP233789	48523733	1	27.9913	bZ1M10	43490	17.75
5	zSNP234823	48523761	1	27.9913	bZ1M10	80692	15.12
6	zSNP1244794	48793003	1	31.4534	zC103I6	33785	29.13
7	zSNP1245089	48793377	1	31.4534	zC103I6	38993	29.4
8	zSNP1245082	48793375	1	31.4534	zC103I6	38812	25.24
9	zSNP1246537	48792858	1	31.4534	zC103I6	75341	20.8
10	zSNP1249003	48793333	1	31.7565	zC103I6	132056	37.03
11	zSNP1247686	48793354	1	31.7565	zC103I6	97922	34.54
12	zSNP1250027	48793216	1	31.8649	zC103I6	156540	22.33
13	zSNP22479335	48748543	1	36.6181	zC160D14	81408	25.52
14	zSNP22476324	48749067	1	36.6181	zC160D14	2921	22.19
15	zSNP22479972	48749028	1	36.6181	zC160D14	108545	16.5
16	zSNP22476152	48748825	1	36.6181	zC160D14	1550	12.21
17	zSNP22478755	48749035	1	36.6181	zC160D14	72881	11.23
18	zSNP22481377	48748737	1	36.6181	zC160D14	120914	9.43
19	zSNP22476682	48748863	1	36.6181	zC160D14	8179	6.66
20	zSNP47251610	192544981	1	39.8219	zK9K8	14434	30.1
21	zSNP47251619	192544943	1	39.8219	zK9K8	14560	22.47
22	zSNP47251506	192544973	1	39.8219	zK9K8	11659	27.88
23	zSNP47251368	192544987	1	39.8219	zK9K8	9367	16.78
24	zSNP6232967	48815782	1	50.8607	zC202N12	9078	33.29
25	zSNP6236694	48815773	1	50.8607	zC202N12	136649	38.28
26	zSNP6235695	48815676	1	50.8607	zC202N12	75376	34.67
27	zSNP6234826	48815518	1	50.8607	zC202N12	58661	33.29
28	zSNP6236662	48815762	1	50.8607	zC202N12	136434	33.01
29	zSNP1191445	48654515	1	52.9425	zC103C14	149486	37.17
30	zSNP1191460	48654366	1	52.9425	zC103C14	149571	30.93
31	zSNP1191219	48654299	1	52.9425	zC103C14	147159	25.24
32	zSNP18260660	48965899	1	61.613	zK82D4	89306	0
33	zSNP18260931	48966194	1	61.613	zK82D4	91077	40.08
34	zSNP18260709	48965947	1	61.613	zK82D4	89693	32.45
35	zSNP41218653	193039636	1	73.1598	zK121B10	922	34.4
36	zSNP41220920	193039653	1	73.1598	zK121B10	72045	23.58
37	zSNP41219474	193039677	1	73.1598	zK121B10	22360	15.67
38	zSNP24262324	48477312	1	74.2334	zC217K17	138533	37.73
39	zSNP24259927	48477270	1	74.2334	zC217K17	78183	35.51
40	zSNP24259939	48477272	1	74.2334	zC217K17	78254	23.3
41	zSNP3421487	48448328	1	74.4276	zC149G8	72667	29.54
42	zSNP21541842	48473449	1	77.5129	zC133L11	106542	34.95
43	zSNP21538358	48473514	1	77.5129	zC133L11	3274	30.37
44	zSNP46652228	192823980	1	85.9001	zK76B14	92095	4.3
45	zSNP46653120	192823976	1	85.9001	zK76B14	118038	12.48
46	zSNP12519247	48797842	1	85.9972	zK121K17	19372	42.44
47	zSNP12519875	48797830	1	86.0943	zK121K17	35711	25.1
48	zSNP45044952	192648648	1	88.9435	zK27J5	82507	31.9
49	zSNP45046204	192648556	1	88.9435	zK27J5	113494	16.23
50	zSNP45042783	192648603	1	88.9436	zK27J5	14348	42.16
51	zSNP45043896	192648668	1	88.9436	zK27J5	51881	22.75
52	zSNP33293551	192663324	1	95.701	bZ1O24	131274	26.63
53	zSNP33273422	192663388	1	95.701	bZ1O24	6382	24.55
54	zSNP33274140	192663387	1	95.701	bZ1O24	52177	22.61
55	zSNP33273529	192663397	1	95.701	bZ1O24	36929	11.1
56	zSNP35582399	192678721	2	7.0173	zC188C16	21864	33.29
57	zSNP35584537	192678714	2	7.0173	zC188C16	127420	6.8
58	zSNP35582888	192678757	2	7.0173	zC188C16	44590	0
59	zSNP22594418	48547133	2	10.9828	zC163F10	53362	38.56
60	zSNP22592938	48546988	2	10.9828	zC163F10	8831	37.59
61	zSNP22595203	48547155	2	10.9828	zC163F10	78629	33.01
62	zSNP22594004	48547068	2	10.9828	zC163F10	36711	32.18
63	zSNP22596524	48547323	2	10.9828	zC163F10	128763	30.51
64	zSNP22594343	48547121	2	10.9828	zC163F10	47587	30.1
65	zSNP35411177	192429325	2	11.9583	zC178J16	13028	36.2
66	zSNP35411707	192429374	2	12.2493	zC178J16	49887	26.63
67	zSNP41131730	192710638	2	25.6811	zK119F1	155913	42.58
68	zSNP41131717	192710639	2	25.6811	zK119F1	155762	42.58
69	zSNP21286082	255571143	2	32.6598	zC126P4	72290	0
70	zSNP21287352	48676544	2	32.6598	zC126P4	116125	0
71	zSNP34124318	192585407	2	37.5636	zC132A5	144143	21.08
72	zSNP34124343	192585404	2	37.5636	zC132A5	144291	12.48
73	zSNP34122909	192585446	2	37.5636	zC132A5	89518	0
74	zSNP387063	48494074	2	43.7028	bZ39B20	5723	28.71
75	zSNP386954	48494062	2	43.7028	bZ39B20	4949	10.54
76	zSNP389546	48494070	2	43.7028	bZ39B20	46271	0
77	zSNP32565689	48937887	2	51.3955	zKp66D1	41951	28.29
78	zSNP32566786	48937852	2	51.3955	zKp66D1	62984	26.35
79	zSNP32564539	48937882	2	51.3955	zKp66D1	20308	13.31
80	zSNP32566717	48937949	2	51.3955	zKp66D1	61710	6.1
81	zSNP32570377	48937896	2	51.3955	zKp66D1	135293	5.13
82	zSNP9459571	48514407	2	56.5555	zC252B2	38304	33.7
83	zSNP9459352	48514400	2	56.5555	zC252B2	34629	33.15
84	zSNP9459570	48514406	2	56.5555	zC252B2	38148	24.83
85	zSNP9457814	48514391	2	56.5555	zC252B2	2517	24.83
86	zSNP9459593	48514415	2	56.5555	zC252B2	38904	24.83
87	zSNP9457796	48514390	2	56.5555	zC252B2	2424	24.83
88	zSNP9460124	48514434	2	56.5555	zC252B2	48320	24.83
89	zSNP1388098	48719848	2	65.0967	zC106N13	110542	17.06
90	zSNP1388605	48720248	2	65.0967	zC106N13	139115	9.15
91	zSNP1386738	48720439	2	65.1932	zC106N13	88165	23.44
92	zSNP1384457	48720411	2	65.1932	zC106N13	24085	19.56
93	zSNP1386028	48719998	2	65.1932	zC106N13	69519	7.63
94	zSNP7311788	48843204	2	68.7235	zC215E19	59047	40.64
95	zSNP7311333	48843246	2	68.7235	zC215E19	48570	13.31
96	zSNP7314536	48843192	2	68.7235	zC215E19	164636	13.18
97	zSNP7314537	48843194	2	68.7235	zC215E19	164720	11.93
98	zSNP21620958	48502555	2	69.6994	zC137C4	126119	44.52
99	zSNP35218117	192486829	2	72.563	zC168N8	22171	43
100	zSNP35219091	192486817	2	72.563	zC168N8	79139	23.16
101	zSNP35218018	192486951	2	72.563	zC168N8	17879	12.34
102	zSNP35217913	192486842	2	72.563	zC168N8	6959	25.1
103	zSNP34833085	192674842	2	90.0971	zC155E24	40500	24.41
104	zSNP34832073	192675133	2	90.0971	zC155E24	1131	22.88
105	zSNP34834241	192674997	2	90.0971	zC155E24	67672	12.62
106	zSNP31035724	48967089	3	5.74863	zK46G23	39118	27.05
107	zSNP31035602	48967026	3	5.74863	zK46G23	37244	17.89
108	zSNP31035436	48966980	3	5.74863	zK46G23	33182	11.1
109	zSNP31034611	48966966	3	5.74863	zK46G23	13976	8.88
110	zSNP39472007	192702717	3	17.3687	zC93G18	132707	33.29
111	zSNP39471322	192702761	3	17.3687	zC93G18	92242	31.07
112	zSNP39470682	192702584	3	17.3687	zC93G18	52072	28.29
113	zSNP39470553	192702615	3	17.3687	zC93G18	31086	20.8
114	zSNP24579363	48515621	3	18.3401	zC225F23	73195	36.34
115	zSNP11773483	48682032	3	33.5441	zC8C17	39703	45.77
116	zSNP11774562	48682000	3	33.5441	zC8C17	56954	43.55
117	zSNP11773158	48682335	3	33.5441	zC8C17	31542	28.16
118	zSNP11774283	48682141	3	33.5441	zC8C17	52367	17.61
119	zSNP11774588	48682246	3	33.5441	zC8C17	57155	13.87
120	zSNP44876851	192814110	3	42.4332	zK26L17	7381	44.94
121	zSNP44878434	192814111	3	42.4332	zK26L17	54416	42.72
122	zSNP44881412	192814281	3	42.4332	zK26L17	163822	19.28
123	zSNP44880139	192814352	3	42.4332	zK26L17	114145	9.43
124	zSNP28228990	48960656	3	45.947	zK163K10	666	36.62
125	zSNP28230940	48960561	3	45.947	zK163K10	41983	36.62
126	zSNP28233005	48960480	3	45.947	zK163K10	68360	32.45
127	zSNP28234122	48960478	3	45.947	zK163K10	88417	21.22
128	zSNP28231947	48960692	3	45.947	zK163K10	55396	19
129	zSNP39226836	193027236	3	45.947	zC72A16	128779	48.82
130	zSNP39227828	193027285	3	45.947	zC72A16	146560	36.62
131	zSNP39219532	193027169	3	45.947	zC72A16	2291	32.45
132	zSNP41547748	193040920	3	49.244	zK151M15	135961	24.97
133	zSNP41553216	193041072	3	49.244	zK151M15	240797	25.52
134	zSNP41550486	193041115	3	49.244	zK151M15	190904	24.97
135	zSNP41354255	192878130	3	50.0027	zK13N23	194253	31.21
136	zSNP41354020	192878408	3	50.0027	zK13N23	182396	22.33
137	zSNP2372172	48732049	3	50.8802	zC129K16	74553	37.31
138	zSNP2370870	48731936	3	50.8802	zC129K16	45105	32.45
139	zSNP2370875	48731938	3	50.8802	zC129K16	45181	29.68
140	zSNP25149059	49007910	3	63.3622	zC241F5	142160	29.68
141	zSNP25144300	49008288	3	63.3622	zC241F5	32215	28.57
142	zSNP38177477	192505865	3	63.3622	zC263I6	108314	33.98
143	zSNP11414968	48882870	3	63.3622	zC69E21	72942	28.16
144	zSNP17403033	49070107	3	63.3622	zK58L12	49409	30.65
145	zSNP45309682	192973063	3	63.3622	zK29J19	79402	27.88
146	zSNP14534591	48890246	3	63.3622	zK210J14	120264	35.51
147	zSNP14531781	48890320	3	63.3622	zK210J14	24913	31.21
148	zSNP37932750	192610632	3	66.7256	zC254B14	65407	14.56
149	zSNP37932841	192610557	3	66.7256	zC254B14	66121	3.47
150	zSNP37932832	192610639	3	66.7256	zC254B14	66032	2.22
151	zSNP25571695	48894268	3	70.2883	zC255A4	67921	33.7
152	zSNP25572770	48895075	3	70.2883	zC255A4	112746	26.63
153	zSNP25572786	48894701	3	70.2883	zC255A4	113022	26.35
154	zSNP25572771	48894699	3	70.2883	zC255A4	112851	20.53
155	zSNP25572173	48894484	3	70.2883	zC255A4	92097	16.09
156	zSNP25570464	48894753	3	70.2883	zC255A4	24264	16.09
157	zSNP25569470	48894217	3	70.2883	zC255A4	3534	15.81
158	zSNP37977584	192745979	3	74.3121	zC256E16	41404	35.51
159	zSNP37979479	192745849	3	74.3121	zC256E16	141838	34.67
160	zSNP37978761	192745770	3	74.3121	zC256E16	75416	26.07
161	zSNP37979293	192745894	3	74.3121	zC256E16	127689	24.55
162	zSNP37977579	192746077	3	74.3121	zC256E16	41338	14.7
163	zSNP24047998	48781145	3	80.9399	zC214B16	153711	21.36
164	zSNP24049581	48781153	3	80.9399	zC214B16	204390	18.86
165	zSNP24048100	48781141	3	80.9399	zC214B16	156688	16.09
166	zSNP24047784	48781103	3	80.9399	zC214B16	147660	13.45
167	zSNP24045784	48780937	3	80.9399	zC214B16	2056	12.48
168	zSNP33821454	192422796	3	87.4702	zC120G10	50846	48.13
169	zSNP33822310	192422716	3	87.4702	zC120G10	73588	12.07
170	zSNP33820350	192422669	3	87.4702	zC120G10	9258	3.61
171	zSNP40355590	192873868	3	89.9545	zH366L1	7975	44.52
172	zSNP40356505	192873838	3	89.9545	zH366L1	39514	25.1
173	zSNP40356599	192873847	3	89.9545	zH366L1	41377	23.99
174	zSNP7771691	48850104	3	92.8401	zC222O4	127126	36.62
175	zSNP7773678	48849888	3	92.8401	zC222O4	182692	31.9
176	zSNP21181293	49053332	3	93.0343	zC120M16	104759	36.62
177	zSNP21180947	49053355	3	93.0343	zC120M16	89651	27.46
178	zSNP21178663	49053476	3	93.0343	zC120M16	34642	21.36
179	zSNP21179030	49053379	3	93.0343	zC120M16	41746	18.59
180	zSNP40984812	192951293	3	93.7161	zK111K8	82258	25.94
181	zSNP40984242	192951291	3	93.7161	zK111K8	27275	23.44
182	zSNP22488353	48507067	3	99.1074	zC160D19	120132	30.93
183	zSNP22486624	48507048	3	99.1074	zC160D19	79453	23.58
184	zSNP22484963	48507074	3	99.1074	zC160D19	41487	19.69
185	zSNP22488322	48507069	3	99.1074	zC160D19	116941	17.34
186	zSNP22487127	48507050	3	99.1074	zC160D19	98176	13.87
187	zSNP24600474	49055021	3	99.5938	zC225N18	52762	44.38
188	zSNP24600467	49055037	3	99.5938	zC225N18	52522	23.58
189	zSNP24600466	49055034	3	99.5938	zC225N18	52456	18.03
190	zSNP10778544	48458080	4	1.1402	zC286M4	163448	22.75
191	zSNP10777825	48458029	4	1.1402	zC286M4	142733	19.83
192	zSNP10776951	48457980	4	1.1402	zC286M4	111328	13.31
193	zSNP10773264	48457927	4	1.91584	zC286M4	23433	39.53
194	zSNP10772495	48457919	4	1.91584	zC286M4	9317	27.05
195	zSNP10775922	48457942	4	1.91584	zC286M4	82259	26.63
196	zSNP2562214	48750818	4	5.52032	zC132P20	140730	35.37
197	zSNP2559977	48750734	4	5.90902	zC132P20	94088	31.21
198	zSNP2558213	48750992	4	5.90902	zC132P20	58838	30.93
199	zSNP2558601	48750800	4	5.90902	zC132P20	65810	28.71
200	zSNP2561087	48750996	4	5.90902	zC132P20	111235	27.6
201	zSNP2560778	48750753	4	5.90902	zC132P20	106848	14.15
202	zSNP14601084	48949603	4	11.8354	zK217K21	21398	32.59
203	zSNP14601471	48949481	4	11.8354	zK217K21	27215	31.35
204	zSNP14601837	48949676	4	11.8354	zK217K21	34253	22.19
205	zSNP14604097	48949664	4	11.8354	zK217K21	76676	13.59
206	zSNP17141084	49077998	4	12.4124	zK48H7	81173	24.27
207	zSNP17143041	49077959	4	12.4124	zK48H7	128405	22.61
208	zSNP17142642	49077982	4	12.4124	zK48H7	121202	20.25
209	zSNP17138680	49077999	4	12.4124	zK48H7	33753	17.34
210	zSNP7188556	48866195	4	24.4151	zC214J24	21593	51.87
211	zSNP7188564	48866187	4	24.4151	zC214J24	21771	23.86
212	zSNP7189209	48866205	4	24.4151	zC214J24	36354	23.86
213	zSNP7189305	48866217	4	24.4151	zC214J24	38366	23.86
214	zSNP7192112	48866185	4	24.4151	zC214J24	120807	17.34
215	zSNP40997482	192464532	4	28.7878	zK112E7	4227	28.85
216	zSNP41002141	192464228	4	28.7878	zK112E7	110861	28.29
217	zSNP41002511	192464398	4	28.7878	zK112E7	119741	24.69
218	zSNP41002776	192464467	4	28.7878	zK112E7	124094	14.42
219	zSNP44841824	192564822	4	31.0452	zK267P21	87433	58.95
220	zSNP4640091	48666625	4	32.7068	zC172B12	92991	46.32
221	zSNP4640067	48667237	4	32.7068	zC172B12	92642	44.38
222	zSNP4640090	48666990	4	32.7068	zC172B12	92894	38.97
223	zSNP4639512	48667407	4	32.7068	zC172B12	81621	38.97
224	zSNP23724040	48482869	4	33.3875	zC206K18	39180	44.38
225	zSNP23722879	48482523	4	33.7766	zC206K18	15161	54.23
226	zSNP23722300	48482864	4	33.7766	zC206K18	4737	44.38
227	zSNP22557654	48741491	4	43.9399	zC161F1	94581	30.1
228	zSNP22557710	48741495	4	43.9399	zC161F1	94986	30.1
229	zSNP22558022	48741336	4	43.9399	zC161F1	100595	28.16
230	zSNP22555141	48741392	4	43.9399	zC161F1	53452	27.46
231	zSNP22554723	48741400	4	43.9399	zC161F1	45531	23.72
232	zSNP22554708	48741432	4	43.9399	zC161F1	45315	23.72
233	zSNP22556155	48741468	4	43.9399	zC161F1	69824	23.3
234	zSNP22558024	48741414	4	43.9399	zC161F1	100677	18.45
235	zSNP18531299	48753943	4	56.1282	zK97C7	83626	22.05
236	zSNP18532106	48754123	4	56.1282	zK97C7	93375	47.16
237	zSNP13753269	48831585	4	56.908	zK183C16	47505	43
238	zSNP13754118	48831699	4	56.908	zK183C16	62618	26.21
239	zSNP28788499	48661439	4	57.2966	zK191J3	58262	42.58
240	zSNP28788618	48661436	4	57.2966	zK191J3	64160	31.48
241	zSNP28788622	48661427	4	57.2966	zK191J3	64229	31.48
242	zSNP28788829	48661466	4	57.2966	zK191J3	71212	28.71
243	zSNP35087240	192675953	4	67.6573	zC161M3	53315	58.95
244	zSNP35087234	192675955	4	67.6573	zC161M3	53205	33.29
245	zSNP35086830	192675954	4	67.6573	zC161M3	32939	5.69
246	zSNP35087673	255571413	4	67.6573	zC161M3	96217	38.7
247	zSNP31333787	49075891	4	88.5653	zK61P9	138036	24.27
248	zSNP31329542	49075971	4	88.5653	zK61P9	39315	23.58
249	zSNP31334116	49075898	4	88.5653	zK61P9	147176	14.98
250	zSNP31334158	49075916	4	88.5653	zK61P9	147628	14.98
251	zSNP31332932	49075937	4	88.5653	zK61P9	106878	14.15
252	zSNP31334176	49075949	4	88.5653	zK61P9	147843	6.93
253	zSNP44240786	192898726	5	1.14232	zK246L19	118420	20.39
254	zSNP44237693	192898675	5	1.33501	zK246L19	40039	38.83
255	zSNP26197987	48754035	5	13.8654	zC283G2	180	39.94
256	zSNP26201254	48754173	5	13.8654	zC283G2	125351	31.07
257	zSNP26201945	48754389	5	13.8654	zC283G2	147950	26.35
258	zSNP26201223	48753962	5	13.8654	zC283G2	125141	19.83
259	zSNP26201404	48753839	5	13.8654	zC283G2	130100	18.03
260	zSNP27908117	48584665	5	20.8417	zK14I22	94781	41.61
261	zSNP27906202	48584663	5	20.8417	zK14I22	6061	36.89
262	zSNP27906088	48584557	5	20.8417	zK14I22	2173	33.7
263	zSNP27906196	48584541	5	20.8417	zK14I22	5969	15.26
264	zSNP21437779	48595493	5	26.1057	zC12E13	165290	46.05
265	zSNP21437370	48595424	5	26.1057	zC12E13	155355	24.41
266	zSNP21437482	48595439	5	26.1057	zC12E13	157880	22.33
267	zSNP21437147	48595392	5	26.1057	zC12E13	151581	27.74
268	zSNP32244907	49012182	5	26.69	zKp1E8	44745	23.3
269	zSNP32245390	49012271	5	26.7871	zKp1E8	60198	48.96
270	zSNP32245505	49012005	5	26.7871	zKp1E8	62976	44.66
271	zSNP32246129	49012858	5	26.7871	zKp1E8	87243	25.24
272	zSNP8218153	48849192	5	34.0234	zC230G14	140736	33.01
273	zSNP8217837	48849239	5	34.0234	zC230G14	133854	29.68
274	zSNP8217911	48849282	5	34.0234	zC230G14	135837	28.29
275	zSNP8218304	48849263	5	34.0234	zC230G14	143597	24.13
276	zSNP8217648	48849213	5	34.0234	zC230G14	132066	27.46
277	zSNP8217473	48849207	5	34.0234	zC230G14	127110	16.09
278	zSNP14334441	48771762	5	34.3149	zK202N14	71984	28.85
279	zSNP14332689	48772325	5	34.3149	zK202N14	31036	28.85
280	zSNP25095729	48490329	5	38.791	zC240B21	52428	32.18
281	zSNP25096546	48490341	5	38.791	zC240B21	79422	22.75
282	zSNP25095744	48490335	5	38.791	zC240B21	52769	9.43
283	zSNP25095415	48490322	5	38.791	zC240B21	44148	5.41
284	zSNP25094438	48490309	5	38.791	zC240B21	9781	5.41
285	zSNP1727674	48470779	5	41.9511	zC114C12	2876	38.7
286	zSNP1727679	48470784	5	41.9511	zC114C12	2973	36.06
287	zSNP1728342	48470805	5	41.9511	zC114C12	18538	17.75
288	zSNP1728173	48470799	5	41.9511	zC114C12	17343	14.98
289	zSNP1728926	48470826	5	41.9511	zC114C12	28217	13.18
290	zSNP1728536	48470811	5	41.9511	zC114C12	21346	9.02
291	zSNP1727612	48470770	5	41.9511	zC114C12	1320	5.27
292	zSNP14745059	48608908	5	46.3944	zK21K4	41440	41.89
293	zSNP14745050	48608914	5	46.3944	zK21K4	41354	37.17
294	zSNP14744500	48608898	5	46.3944	zK21K4	31384	32.32
295	zSNP38935278	192866799	5	48.5551	zC47B24	63803	28.43
296	zSNP38935043	192866856	5	48.5551	zC47B24	55908	25.66
297	zSNP38933719	192866878	5	48.5551	zC47B24	14119	25.24
298	zSNP20986728	48660604	5	49.1384	zC117M20	137827	37.73
299	zSNP20986702	48660708	5	49.1384	zC117M20	137444	41.05
300	zSNP2927269	48808367	5	53.174	zC139A5	59786	38.83
301	zSNP2927251	48808361	5	53.174	zC139A5	59593	32.73
302	zSNP2928568	48808401	5	53.174	zC139A5	86978	31.21
303	zSNP14527049	48697105	5	53.271	zK210G19	131109	40.08
304	zSNP2924081	48808158	5	53.271	zC139A5	5004	46.6
305	zSNP27415161	48960194	5	54.9365	zK11C9	38962	29.4
306	zSNP27415808	48960170	5	54.9365	zK11C9	52564	43
307	zSNP27418358	48960202	5	54.9365	zK11C9	107594	29.4
308	zSNP42952037	192637900	5	59.2066	zK1O2	31407	33.01
309	zSNP42952098	192637860	5	59.2066	zK1O2	39919	30.37
310	zSNP42952622	192638040	5	59.2066	zK1O2	56608	27.46
311	zSNP42956149	192637923	5	59.2066	zK1O2	190277	26.91
312	zSNP42952038	192637714	5	59.2066	zK1O2	31500	13.59
313	zSNP40816817	192517882	5	63.6274	zK106M5	79423	27.46
314	zSNP40815717	192517879	5	63.6274	zK106M5	44841	27.05
315	zSNP40817195	192517869	5	63.6274	zK106M5	92027	9.02
316	zSNP10893093	48703494	5	67.0589	zC31P3	30734	14.15
317	zSNP10892419	48703474	5	67.0589	zC31P3	16834	14.15
318	zSNP10892636	48703444	5	67.0589	zC31P3	23867	14.15
319	zSNP27673142	49030172	5	67.7392	zK13B16	11077	35.51
320	zSNP27673846	49030379	5	67.7392	zK13B16	25409	27.74
321	zSNP27674849	49030138	5	67.7392	zK13B16	46329	25.38
322	zSNP27674759	49030344	5	67.7392	zK13B16	44942	24.13
323	zSNP27674824	49030281	5	67.7392	zK13B16	46162	23.86
324	zSNP44933950	192814441	5	76.7402	zK273O13	157492	13.45
325	zSNP44931593	192814569	5	76.7402	zK273O13	65049	8.32
326	zSNP20779658	48732385	5	77.7154	zC110P13	32067	17.61
327	zSNP20778535	48732327	5	77.7154	zC110P13	5872	12.62
328	zSNP20781203	48732023	5	77.7154	zC110P13	73341	20.39
329	zSNP20782808	48732349	5	77.7154	zC110P13	115998	9.43
330	zSNP20783007	48732011	5	77.7154	zC110P13	120332	9.29
331	zSNP26208568	49002389	5	82.5824	zC283H6	61326	33.98
332	zSNP26211738	49002146	5	82.5824	zC283H6	110789	23.58
333	zSNP26211554	49002525	5	82.5824	zC283H6	105145	22.88
334	zSNP35295726	193001248	5	82.8741	zC173B16	116067	34.95
335	zSNP35293569	193001268	5	83.438	zC173B16	53764	23.58
336	zSNP22339029	48566289	5	85.0827	zC157P22	155362	42.72
337	zSNP22336155	48565834	5	85.8602	zC157P22	63757	0
338	zSNP33230096	192418050	5	106.563	bGZ160O4	46399	9.43
339	zSNP33231291	192418215	5	106.563	bGZ160O4	78279	5.13
340	zSNP33230750	192418094	5	106.563	bGZ160O4	57922	2.22
341	zSNP44379880	193057167	6	16.088	zK251E16	151307	29.26
342	zSNP44377542	193056980	6	16.088	zK251E16	89603	29.26
343	zSNP44377886	193057060	6	16.088	zK251E16	93286	20.11
344	zSNP44380055	193057280	6	16.088	zK251E16	155191	19.42
345	zSNP44377461	193057039	6	16.088	zK251E16	88836	16.64
346	zSNP14390550	48887124	6	19.5377	zK207F13	119688	23.86
347	zSNP14388602	255571470	6	19.5377	zK207F13	54880	23.3
348	zSNP14390519	48887149	6	19.5377	zK207F13	119472	22.47
349	zSNP14388048	255571451	6	19.5377	zK207F13	42781	15.67
350	zSNP6677894	48708989	6	20.1089	zC208B16	163382	15.81
351	zSNP6678374	48709047	6	20.1089	zC208B16	173983	15.81
352	zSNP6672742	48708887	6	20.1089	zC208B16	21495	14.15
353	zSNP11636888	48839006	6	23.9394	zC85N16	36274	39.67
354	zSNP11636575	48838535	6	23.9394	zC85N16	25842	36.62
355	zSNP11642367	48838818	6	23.9394	zC85N16	162504	31.21
356	zSNP11641256	48838437	6	23.9394	zC85N16	145625	31.07
357	zSNP11636242	48838694	6	23.9394	zC85N16	19313	27.46
358	zSNP11637115	48838918	6	23.9394	zC85N16	41177	27.46
359	zSNP11641244	48838945	6	23.9394	zC85N16	145530	24.97
360	zSNP24498125	48492631	6	27.5625	zC223I3	33683	28.99
361	zSNP24499979	48492660	6	27.5625	zC223I3	81297	22.19
362	zSNP24500721	48492504	6	27.5625	zC223I3	96862	16.64
363	zSNP24498123	48492547	6	27.5625	zC223I3	33607	24.41
364	zSNP24505352	48492700	6	27.5625	zC223I3	207380	33.29
365	zSNP24502315	48492654	6	27.5625	zC223I3	146078	27.46
366	zSNP24502128	48492599	6	27.5625	zC223I3	140074	27.18
367	zSNP4919806	48751729	6	38.346	zC186M12	16233	32.45
368	zSNP4920222	48751775	6	38.346	zC186M12	22892	28.02
369	zSNP4924449	48752173	6	38.346	zC186M12	136073	35.09
370	zSNP4923131	48752103	6	38.346	zC186M12	112800	29.82
371	zSNP4925242	48752262	6	38.346	zC186M12	162627	19.14
372	zSNP4921283	48751907	6	38.346	zC186M12	65382	9.99
373	zSNP11268011	48534910	6	43.3133	zC63C23	135066	35.09
374	zSNP11262207	48534784	6	43.3133	zC63C23	8219	34.95
375	zSNP11268794	48534921	6	43.3133	zC63C23	149913	19.83
376	zSNP46309998	192821862	6	43.995	zK61C16	41484	31.35
377	zSNP46311542	192821771	6	43.995	zK61C16	87104	18.59
378	zSNP46310566	192821846	6	43.995	zK61C16	64098	14.29
379	zSNP31337111	48976553	6	45.3713	zK62E6	32017	16.23
380	zSNP31336362	48976545	6	45.3713	zK62E6	21164	14.56
381	zSNP41925199	192633981	6	55.6255	zK166J19	178112	22.19
382	zSNP41925334	192633970	6	55.6255	zK166J19	200730	14.42
383	zSNP41925254	192633974	6	55.6255	zK166J19	184704	7.35
384	zSNP6054040	48489458	6	57.2633	zC201C19	153195	31.62
385	zSNP42010998	192716223	6	58.7224	zK16N21	6386	27.05
386	zSNP42012441	192716180	6	58.7224	zK16N21	70798	21.64
387	zSNP42011977	192716224	6	58.7224	zK16N21	52764	21.36
388	zSNP42012776	192716211	6	58.7224	zK16N21	159153	13.45
389	zSNP39017619	192942334	6	72.5691	zC59D13	163546	40.5
390	zSNP39018402	192942314	6	72.5691	zC59D13	180700	18.31
391	zSNP26974413	48951868	6	73.8372	zC81N22	30967	45.77
392	zSNP26975540	48951973	6	73.8372	zC81N22	86643	32.59
393	zSNP26975725	48952156	6	73.8372	zC81N22	90769	31.9
394	zSNP40939426	192876505	6	75.5015	zK110I10	957	34.26
395	zSNP40940545	192876504	6	75.5015	zK110I10	58295	21.5
396	zSNP40941094	192876478	6	76.0831	zK110I10	92604	0
397	zSNP42486915	192523306	7	3.46715	zK187J14	3373	14.01
398	zSNP42487554	192523336	7	3.46715	zK187J14	52349	17.06
399	zSNP42487518	192523446	7	3.46715	zK187J14	52135	11.65
400	zSNP25703225	48823686	7	3.46715	zC261I17	164332	54.65
401	zSNP27525599	48541795	7	3.46715	zK125E8	26285	51.32
402	zSNP26184753	192662986	7	3.95347	zC282J17	35928	12.9
403	zSNP26184577	192663059	7	3.95347	zC282J17	27975	9.99
404	zSNP32576669	48564811	7	7.91439	zKp67A8	38952	34.95
405	zSNP32576537	48564792	7	7.91439	zKp67A8	27374	25.52
406	zSNP32577299	48564799	7	7.91439	zKp67A8	71862	24.41
407	zSNP9697125	48784943	7	11.5652	zC258D20	10749	25.8
408	zSNP9697740	48784921	7	11.5652	zC258D20	25782	23.86
409	zSNP9698041	48784911	7	11.5652	zC258D20	35864	22.88
410	zSNP38889180	192452611	7	12.4356	zC42C5	126503	17.06
411	zSNP38889178	192452779	7	12.4356	zC42C5	126434	15.26
412	zSNP47613733	192798014	7	13.8038	zKp32G11	11095	21.22
413	zSNP47614873	192797954	7	14.0951	zKp32G11	88956	21.5
414	zSNP47614770	192798034	7	14.0951	zKp32G11	76514	16.37
415	zSNP10199029	48893319	7	21.278	zC273J2	72347	21.5
416	zSNP10197803	48892935	7	21.278	zC273J2	45711	21.91
417	zSNP10197811	48892765	7	21.278	zC273J2	45779	21.5
418	zSNP10197821	48893055	7	21.278	zC273J2	45864	20.8
419	zSNP22375627	48833408	7	21.3752	zC158H16	118413	21.5
420	zSNP22375564	48833012	7	21.3752	zC158H16	116097	26.21
421	zSNP22375563	48833101	7	21.3752	zC158H16	115998	26.21
422	zSNP22375609	48833394	7	21.3752	zC158H16	118277	25.52
423	zSNP44206215	192781555	7	26.3369	zK246B13	149486	17.06
424	zSNP44205537	192781495	7	26.3369	zK246B13	118635	15.12
425	zSNP44204764	192781368	7	26.3369	zK246B13	82096	14.56
426	zSNP8610984	48523950	7	27.8935	zC236C4	11157	17.06
427	zSNP8611659	48523979	7	27.8935	zC236C4	31366	17.06
428	zSNP8611268	48524023	7	27.8935	zC236C4	21588	14.15
429	zSNP8613827	48523999	7	28.0733	zC236C4	128269	22.61
430	zSNP8612573	48524131	7	28.0733	zC236C4	86737	14.15
431	zSNP20751847	48663674	7	35.9169	zC10C6	136392	30.37
432	zSNP20750855	48663420	7	35.9169	zC10C6	109918	25.38
433	zSNP20749890	48663311	7	35.9169	zC10C6	77847	21.22
434	zSNP6756349	48771098	7	36.2082	zC208M6	87397	21.5
435	zSNP9831145	48769952	7	36.2082	zC261O16	132580	21.91
436	zSNP6755109	48771377	7	36.2082	zC208M6	61561	31.62
437	zSNP9831769	48770062	7	36.2082	zC261O16	150132	20.94
438	zSNP9833238	48770234	7	36.2082	zC261O16	173776	19.97
439	zSNP23323478	48484118	7	39.8817	zC197C14	107494	29.96
440	zSNP23322229	48483967	7	39.8817	zC197C14	83663	27.46
441	zSNP23321621	48484030	7	39.8817	zC197C14	69342	24.41
442	zSNP32868063	49001015	7	42.6689	zKp8E5	39223	30.1
443	zSNP32868036	49001297	7	42.6689	zKp8E5	39010	25.66
444	zSNP32868685	49000933	7	42.6689	zKp8E5	51335	23.02
445	zSNP32869381	49000441	7	42.6689	zKp8E5	75990	33.98
446	zSNP32869130	49000680	7	42.6689	zKp8E5	66630	27.74
447	zSNP8756710	48607335	7	45.8164	zC237K3	147801	20.53
448	zSNP8756821	48607434	7	45.8164	zC237K3	148970	20.11
449	zSNP8758187	48608092	7	45.8164	zC237K3	173299	12.48
450	zSNP3588060	48544211	7	50.6516	zC150E22	13572	16.64
451	zSNP3590410	48544263	7	50.6516	zC150E22	53971	12.34
452	zSNP3587988	48544207	7	50.6516	zC150E22	13052	18.59
453	zSNP3590377	48544247	7	50.6516	zC150E22	53582	18.59
454	zSNP3590392	48544257	7	50.6516	zC150E22	53738	16.92
455	zSNP3589568	48544241	7	50.6516	zC150E22	40561	9.15
456	zSNP28493991	48907086	7	63.5308	zK175I15	176579	37.03
457	zSNP3320498	48535687	7	63.5308	zC146M13	51130	41.89
458	zSNP3320502	48535688	7	63.5308	zC146M13	51252	41.61
459	zSNP3320517	255571320	7	63.5308	zC146M13	51869	43.97
460	zSNP3320540	255571335	7	63.5308	zC146M13	52156	40.78
461	zSNP24152454	48457123	7	63.5308	zC215A18	621	37.31
462	zSNP23841781	48716134	7	63.5308	zC208G1	136518	45.08
463	zSNP23839193	48716161	7	63.5308	zC208G1	81609	44.8
464	zSNP44198908	192531931	7	69.7616	zK245P9	25340	21.64
465	zSNP44201371	192532000	7	69.9556	zK245P9	137312	22.75
466	zSNP34986701	192919688	7	70.2472	zC159M16	933	23.3
467	zSNP34989912	192919638	7	70.2472	zC159M16	121674	21.64
468	zSNP44486603	192563177	7	71.713	zK256O15	92102	33.29
469	zSNP44484493	192563056	7	71.713	zK256O15	9121	30.65
470	zSNP44485548	192563162	7	71.713	zK256O15	48584	26.63
471	zSNP44487360	192563144	7	71.713	zK256O15	107836	24.41
472	zSNP3002567	48740842	7	92.1859	zC139O4	57701	10.4
473	zSNP3002560	48740840	7	92.1859	zC139O4	57597	13.59
474	zSNP47707615	192546054	8	9.20896	zKp51B9	17883	43
475	zSNP47707307	192545977	8	9.20896	zKp51B9	5779	42.16
476	zSNP47708320	192545958	8	9.20896	zKp51B9	37794	38.28
477	zSNP26599932	48794474	8	9.49876	zC51H9	10474	43.27
478	zSNP26602355	48794660	8	9.49876	zC51H9	84650	43
479	zSNP26602590	48794478	8	9.49876	zC51H9	88881	43
480	zSNP26601851	48794570	8	9.49876	zC51H9	76325	39.94
481	zSNP26602540	48794472	8	9.49876	zC51H9	88249	39.94
482	zSNP24277245	48669339	8	15.2656	zC218I18	72857	31.07
483	zSNP24277263	48669331	8	15.2656	zC218I18	73022	22.47
484	zSNP24277227	48669187	8	15.2656	zC218I18	72726	17.34
485	zSNP24277258	48669441	8	15.2656	zC218I18	72958	15.53
486	zSNP4447196	48546949	8	16.93	zC166A6	101110	29.96
487	zSNP4447210	48546803	8	16.93	zC166A6	101213	27.32
488	zSNP4444964	48546763	8	16.93	zC166A6	18542	25.94
489	zSNP4446306	48546944	8	16.93	zC166A6	63038	15.53
490	zSNP9585339	48870401	8	22.8531	zC255G12	126768	33.7
491	zSNP9584676	48870366	8	22.8531	zC255G12	98577	33.7
492	zSNP9584684	48870364	8	22.8531	zC255G12	98839	30.65
493	zSNP9586135	48870387	8	22.8531	zC255G12	153982	29.96
494	zSNP9584058	48870383	8	22.8531	zC255G12	50499	29.26
495	zSNP344271	48526000	8	26.6505	bZ30I22	97977	52.98
496	zSNP343279	48525985	8	26.6505	bZ30I22	75019	47.85
497	zSNP18118570	48494389	8	26.7476	zK7I23	155983	51.6
498	zSNP18118575	48494324	8	26.7476	zK7I23	156088	47.85
499	zSNP18121363	48494350	8	26.7476	zK7I23	223201	47.85
500	zSNP18119237	48494288	8	26.7476	zK7I23	171100	47.85
501	zSNP46996447	192794811	8	27.4296	zK8E10	138188	36.62
502	zSNP32441439	48945773	8	27.8184	zKp46C9	146008	36.75
503	zSNP45707023	192974561	8	32.8315	zK39N1	143257	23.58
504	zSNP45701727	192974435	8	32.8315	zK39N1	10451	22.88
505	zSNP45709086	192974529	8	32.8315	zK39N1	212238	21.08
506	zSNP31702774	48999142	8	33.807	zK7O6	18791	38.56
507	zSNP31703892	48999283	8	33.807	zK7O6	46580	22.88
508	zSNP31705482	48999100	8	33.807	zK7O6	88227	21.78
509	zSNP31709631	48998683	8	33.807	zK7O6	166655	27.46
510	zSNP31708937	48999061	8	33.807	zK7O6	155056	32.45
511	zSNP13825320	48655938	8	38.5961	zK188E21	3444	52.43
512	zSNP13826363	48656057	8	38.7645	zK188E21	28160	27.74
513	zSNP3955372	48626300	8	39.3488	zC157C18	93829	31.21
514	zSNP3955220	255571204	8	39.3488	zC157C18	92184	31.21
515	zSNP2490268	48602232	8	39.6405	zC131K2	39708	38.7
516	zSNP2490195	48602222	8	39.6405	zC131K2	38486	38.7
517	zSNP38327811	192506158	8	40.2249	zC269M15	49407	30.24
518	zSNP38326749	192506133	8	40.2249	zC269M15	27198	27.32
519	zSNP4945163	48620961	8	44.0792	zC188A22	149905	28.99
520	zSNP4943114	48620726	8	44.0792	zC188A22	88128	39.67
521	zSNP38705203	192451250	8	44.4683	zC286E11	162330	38
522	zSNP38703575	192451134	8	44.4683	zC286E11	128751	33.84
523	zSNP15740271	48958715	8	44.6627	zK259P11	20148	31.76
524	zSNP15741165	48958510	8	44.6627	zK259P11	51890	39.39
525	zSNP15740674	48958705	8	44.6627	zK259P11	31573	38.28
526	zSNP15741170	48958520	8	44.6627	zK259P11	51976	36.62
527	zSNP43573579	192809356	8	48.0975	zK220O5	79748	41.33
528	zSNP43573285	192809235	8	48.0975	zK220O5	68504	31.21
529	zSNP43575381	192809346	8	48.0975	zK220O5	154706	20.25
530	zSNP43573193	192809282	8	48.0975	zK220O5	68006	14.29
531	zSNP36925607	192495999	8	48.2917	zC220M6	21834	19.56
532	zSNP36931218	192495954	8	48.2917	zC220M6	201900	15.4
533	zSNP47274314	192575790	8	51.5137	zKp100A1	153609	24.27
534	zSNP47274310	192575810	8	51.5137	zKp100A1	153532	18.45
535	zSNP47274272	192575852	8	51.6988	zKp100A1	153234	30.65
536	zSNP47272125	192575856	8	51.6988	zKp100A1	59428	27.88
537	zSNP47272641	192575822	8	51.6988	zKp100A1	90889	21.64
538	zSNP47272634	192575779	8	51.6988	zKp100A1	90796	11.93
539	zSNP47274302	192575758	8	51.6988	zKp100A1	153455	8.32
540	zSNP11381548	49034449	8	64.4538	zC67O1	41930	38.97
541	zSNP11380901	49034453	8	64.4538	zC67O1	19895	36.62
542	zSNP11383167	49034462	8	64.4538	zC67O1	87550	13.87
543	zSNP11383377	49034463	8	64.4538	zC67O1	98642	12.76
544	zSNP25309941	48779487	9	13.866	zC245L1	17635	52.98
545	zSNP25313594	48779844	9	15.7265	zC245L1	120255	18.31
546	zSNP25311562	48779751	9	15.7265	zC245L1	79416	14.98
547	zSNP25313784	48779866	9	15.7265	zC245L1	124602	13.31
548	zSNP25311282	48779731	9	15.7265	zC245L1	61386	7.77
549	zSNP35306273	192594649	9	18.9712	zC173M16	116006	15.81
550	zSNP35305929	192594766	9	18.9712	zC173M16	89005	28.71
551	zSNP35306063	192594655	9	18.9712	zC173M16	95331	16.64
552	zSNP35304766	192594728	9	18.9712	zC173M16	29792	16.09
553	zSNP9148959	48694027	9	21.1288	zC245G15	85396	47.99
554	zSNP9145975	48694108	9	21.1288	zC245G15	7739	14.56
555	zSNP9150586	48694333	9	21.1288	zC245G15	127760	6.38
556	zSNP18772533	49046925	9	34.2867	zKp118H3	52592	28.99
557	zSNP18774753	49046922	9	34.2867	zKp118H3	98270	20.11
558	zSNP18776419	49046929	9	34.2867	zKp118H3	140249	19.42
559	zSNP18773772	49046924	9	34.2867	zKp118H3	88770	18.86
560	zSNP1180356	48436671	9	43.5841	zC103C12	61754	33.7
561	zSNP1182236	48436726	9	43.5841	zC103C12	99520	32.45
562	zSNP1179271	48436773	9	43.5841	zC103C12	40372	28.29
563	zSNP1184239	48436748	9	43.5841	zC103C12	147954	21.08
564	zSNP1184247	48436687	9	43.5841	zC103C12	148107	19.83
565	zSNP11339429	48626362	9	47.1379	zC67E16	46225	55.62
566	zSNP11339935	48626473	9	47.1379	zC67E16	57513	31.62
567	zSNP11339239	48626471	9	47.1379	zC67E16	41851	30.1
568	zSNP11339708	48626390	9	47.1379	zC67E16	52855	28.16
569	zSNP11342337	48626542	9	47.1379	zC67E16	107573	30.1
570	zSNP11342041	48626552	9	47.1379	zC67E16	103477	30.1
571	zSNP22783478	48909143	9	47.3322	zC176K6	80776	31.62
572	zSNP22782309	48909121	9	47.3322	zC176K6	57618	30.93
573	zSNP24437105	49004514	9	50.7134	zC222G23	18799	41.75
574	zSNP27421319	48712339	9	50.8104	zK11D22	42774	39.94
575	zSNP27421309	48712457	9	50.8104	zK11D22	42698	39.94
576	zSNP27426072	48712221	9	50.8104	zK11D22	147249	27.46
577	zSNP27420295	48712726	9	50.8104	zK11D22	19704	21.64
578	zSNP24443855	49004448	9	50.8104	zC222G23	165909	38.14
579	zSNP24443333	49004422	9	50.8104	zC222G23	156624	28.99
580	zSNP24437143	49004498	9	50.8104	zC222G23	19087	36.2
581	zSNP10032518	255571003	9	64.6098	zC268B13	28116	21.91
582	zSNP2097977	48747141	9	66.787	zC123F23	126074	23.44
583	zSNP34542914	192483888	9	67.176	zC148J1	30498	23.3
584	zSNP34542105	192483840	9	67.1761	zC148J1	9917	22.19
585	zSNP33854487	192719272	9	68.742	zC121K8	140413	22.19
586	zSNP33853297	192719166	9	68.8383	zC121K8	99272	22.19
587	zSNP33851972	192719282	9	68.8383	zC121K8	24350	11.93
588	zSNP33853018	192719268	9	68.8383	zC121K8	81988	10.54
589	zSNP11510128	49068549	9	84.4023	zC72K22	97787	39.53
590	zSNP11510225	49068563	9	84.4023	zC72K22	100067	25.8
591	zSNP11510510	49068590	9	84.4023	zC72K22	114771	9.71
592	zSNP11512362	49068794	9	84.4023	zC72K22	151923	17.75
593	zSNP2455796	255571184	9	87.274	zC12N8	171133	21.78
594	zSNP2455719	48595721	9	87.274	zC12N8	162190	17.75
595	zSNP2454078	48595710	9	87.274	zC12N8	87711	15.26
596	zSNP39992033	192945272	10	7.97561	zH209L12	6432	34.4
597	zSNP39993906	192945153	10	7.97561	zH209L12	59883	33.29
598	zSNP39993803	192945251	10	7.97561	zH209L12	58249	22.47
599	zSNP39993146	192945261	10	7.97561	zH209L12	35376	20.25
600	zSNP39992745	192945160	10	7.97561	zH209L12	16994	14.15
601	zSNP8947335	48863935	10	26.3598	zC241N16	72316	36.34
602	zSNP8948007	48863488	10	26.3598	zC241N16	88973	36.34
603	zSNP8947116	48863936	10	26.3598	zC241N16	64606	35.09
604	zSNP8947080	48863526	10	26.3598	zC241N16	64329	32.59
605	zSNP8948622	48863916	10	26.3598	zC241N16	104894	31.21
606	zSNP8948962	48863747	10	26.3598	zC241N16	114855	28.85
607	zSNP8945319	48863564	10	26.3598	zC241N16	9150	17.89
608	zSNP8948546	48863560	10	26.3598	zC241N16	101633	15.67
609	zSNP12103134	48876775	10	29.4998	zK106M21	10890	28.16
610	zSNP12104196	48876797	10	29.4998	zK106M21	60960	25.24
611	zSNP12104788	48876791	10	29.4998	zK106M21	82935	24.69
612	zSNP12104168	48876793	10	29.4998	zK106M21	60384	14.84
613	zSNP23454574	48486780	10	33.2196	zC199I18	153299	36.48
614	zSNP23456371	48486745	10	33.2196	zC199I18	196861	31.07
615	zSNP23451890	48486832	10	33.2196	zC199I18	19153	28.57
616	zSNP23453903	48486592	10	33.2196	zC199I18	70676	18.59
617	zSNP9420605	48486566	10	33.3166	zC251F6	60386	31.62
618	zSNP9421351	48486576	10	33.3166	zC251F6	75496	17.61
619	zSNP9420309	48486530	10	33.3166	zC251F6	54422	19.56
620	zSNP9420600	48486529	10	33.3166	zC251F6	60171	17.61
621	zSNP8366499	48775380	10	37.8158	zC232M7	89881	24.41
622	zSNP8366297	48775358	10	37.8158	zC232M7	87175	23.86
623	zSNP8364679	48774997	10	37.8158	zC232M7	46388	32.73
624	zSNP8364714	48775009	10	37.8158	zC232M7	46818	32.73
625	zSNP19190149	48705543	10	38.4001	zKp68F6	25645	34.12
626	zSNP29314519	48961664	10	38.8868	zK21P9	108557	32.45
627	zSNP29318557	48961454	10	38.8868	zK21P9	205518	27.74
628	zSNP48009036	192661050	10	39.081	zKp84G6	99840	34.95
629	zSNP7212411	49025271	10	42.2201	zC214K5	180044	34.4
630	zSNP7209410	49025266	10	42.2201	zC214K5	108655	28.71
631	zSNP7210737	49024983	10	42.2201	zC214K5	142665	24.97
632	zSNP7207399	49025120	10	42.2201	zC214K5	53264	24.97
633	zSNP7208195	49025157	10	42.2201	zC214K5	73566	23.72
634	zSNP7211057	49025248	10	42.2201	zC214K5	148377	19.42
635	zSNP26654281	48435834	10	43.5759	zC59F17	165277	21.22
636	zSNP27824901	48842308	10	44.2431	zK149M16	11627	21.08
637	zSNP37604009	192931574	10	51.2721	zC244C8	135237	28.02
638	zSNP37604131	192931593	10	51.2721	zC244C8	142367	23.3
639	zSNP2743316	48506900	10	52.346	zC135J7	10934	38.83
640	zSNP2745598	48506936	10	52.346	zC135J7	67276	34.67
641	zSNP42111247	192768927	10	53.4189	zK174L22	54589	31.07
642	zSNP12795279	49069889	10	53.9052	zK147H15	106960	31.07
643	zSNP12795401	49069671	10	53.9052	zK147H15	110129	34.54
644	zSNP11110773	48795096	10	54.0994	zC55A7	55893	42.16
645	zSNP26438386	49029515	10	54.9769	zC30E10	71820	31.07
646	zSNP26437938	49029604	10	54.9769	zC30E10	46246	24.55
647	zSNP9312808	48856844	10	61.6452	zC249G19	35874	32.04
648	zSNP9312750	48856870	10	61.6452	zC249G19	35362	30.1
649	zSNP9316128	48856930	10	61.6452	zC249G19	147692	56.59
650	zSNP9315798	48856924	10	61.6452	zC249G19	137050	31.21
651	zSNP9314471	48856834	10	61.6452	zC249G19	91969	18.86
652	zSNP9314473	48856890	10	61.6452	zC249G19	92068	15.67
653	zSNP2983124	48673949	10	61.8359	zC139N6	154760	27.18
654	zSNP2983131	48673952	10	61.8359	zC139N6	154835	23.16
655	zSNP31053620	48703975	11	5.73294	zK46N5	23747	31.48
656	zSNP31053297	48703971	11	5.73294	zK46N5	14225	17.06
657	zSNP31053143	48703958	11	5.73294	zK46N5	2698	15.12
658	zSNP31053205	48703950	11	5.73294	zK46N5	8372	15.12
659	zSNP31053309	48703929	11	5.73294	zK46N5	14509	9.15
660	zSNP35056689	192844485	11	13.0343	zC160O17	75095	40.08
661	zSNP35056717	192844470	11	13.0343	zC160O17	75212	37.45
662	zSNP35056645	192844515	11	13.0343	zC160O17	74813	28.85
663	zSNP35055714	192844507	11	13.0343	zC160O17	38257	28.85
664	zSNP35056729	192844480	11	13.0343	zC160O17	75291	23.16
665	zSNP45547060	192538090	11	15.1954	zK33M11	96381	44.66
666	zSNP32319967	49016011	11	16.7582	zKp2C4	1854	22.19
667	zSNP32321867	49015763	11	16.8553	zKp2C4	57508	28.85
668	zSNP32320592	49016092	11	16.8553	zKp2C4	16889	19.97
669	zSNP32322607	49016098	11	16.8553	zKp2C4	89047	18.03
670	zSNP8616562	48754489	11	17.0495	zC236D3	56843	30.93
671	zSNP8616804	48755048	11	17.0495	zC236D3	64902	25.24
672	zSNP8619392	48754874	11	17.0495	zC236D3	143929	18.86
673	zSNP25086763	48665595	11	20.2006	zC239I2	145848	31.35
674	zSNP25087484	48665506	11	20.2006	zC239I2	160212	22.47
675	zSNP25082629	48665360	11	20.2006	zC239I2	54662	22.47
676	zSNP25079847	48665579	11	20.2006	zC239I2	432	17.61
677	zSNP12245679	48711652	11	21.2615	zK113M9	177168	9.71
678	zSNP12243581	48710691	11	22.0413	zK113M9	102426	22.88
679	zSNP12242564	48711221	11	22.0413	zK113M9	69906	18.31
680	zSNP39966272	192622173	11	25.8091	zH204M7	4588	25.52
681	zSNP39966457	192622163	11	25.8091	zH204M7	5612	21.5
682	zSNP25577355	48656405	11	26.8828	zC255D18	161609	23.3
683	zSNP25576662	48656321	11	26.8828	zC255D18	136120	21.36
684	zSNP25574528	48656454	11	26.9799	zC255D18	52762	20.11
685	zSNP25574146	48656425	11	26.9799	zC255D18	38222	11.1
686	zSNP25573974	48656466	11	27.1737	zC255D18	24345	19.42
687	zSNP13980915	48489187	11	38.0364	zK18M7	186629	36.06
688	zSNP13980922	48489184	11	38.0364	zK18M7	186749	36.06
689	zSNP31534883	48449269	11	38.0364	zK71J7	175665	32.04
690	zSNP18358372	48942030	11	38.4255	zK88I22	88081	30.93
691	zSNP18353454	48942122	11	38.4255	zK88I22	3734	29.96
692	zSNP18354662	48942118	11	38.4255	zK88I22	31732	27.74
693	zSNP30584219	48594258	11	39.3033	zK29F2	11637	32.18
694	zSNP30583697	48594186	11	39.3033	zK29F2	251	28.57
695	zSNP14308293	48485584	11	47.7956	zK202E22	128385	30.51
696	zSNP14307175	48485460	11	47.7956	zK202E22	97532	30.51
697	zSNP14304307	48485422	11	47.7956	zK202E22	54175	29.13
698	zSNP14309139	48485669	11	47.7956	zK202E22	147305	29.13
699	zSNP14307226	48485466	11	47.7956	zK202E22	99601	30.51
700	zSNP31918209	49045460	11	49.3706	zK93P1	18380	37.03
701	zSNP31918198	49045433	11	49.3706	zK93P1	18232	33.56
702	zSNP31918133	49045425	11	49.3706	zK93P1	17431	26.63
703	zSNP1564542	48470972	11	52.6581	zC112F3	55146	35.78
704	zSNP1563138	48470910	11	52.6581	zC112F3	25494	32.59
705	zSNP1563590	48470947	11	52.6581	zC112F3	35096	21.78
706	zSNP1562580	48470903	11	52.6581	zC112F3	13960	18.31
707	zSNP1563616	48470949	11	52.6581	zC112F3	35359	18.31
708	zSNP1563969	48470964	11	52.6581	zC112F3	41506	18.17
709	zSNP24464527	48565482	11	62.0088	zC222L21	212818	35.23
710	zSNP24463862	48565410	11	62.0088	zC222L21	192720	35.09
711	zSNP24460158	48565478	11	62.0088	zC222L21	52246	34.4
712	zSNP29292745	49007323	11	64.188	zK21N20	18133	36.06
713	zSNP29296675	49007630	11	64.188	zK21N20	177986	24.27
714	zSNP29297274	49007425	11	64.2843	zK21N20	194192	30.51
715	zSNP31900273	48945425	11	79.1313	zK93H22	84570	41.47
716	zSNP31902276	48945122	11	79.1313	zK93H22	113494	35.23
717	zSNP31901745	48945426	11	79.1313	zK93H22	107871	14.15
718	zSNP31900204	48945124	11	79.1313	zK93H22	83869	8.46
719	zSNP31904821	48945400	11	79.3212	zK93H22	174732	23.99
720	zSNP31904670	48945309	11	79.3212	zK93H22	172725	16.64
721	zSNP34273550	192838848	12	6.95953	zC138K19	48150	25.8
722	zSNP34272428	192838847	12	6.95953	zC138K19	4482	18.17
723	zSNP34273851	192838885	12	6.95953	zC138K19	56853	12.48
724	zSNP37686846	192858211	12	7.34003	zC246B11	155143	12.76
725	zSNP37685949	192858107	12	7.34003	zC246B11	131812	6.24
726	zSNP37686382	192857971	12	7.34003	zC246B11	144164	6.1
727	zSNP42996820	192892552	12	20.0275	zK202C14	50398	22.61
728	zSNP42996710	192892482	12	20.0275	zK202C14	46291	9.43
729	zSNP42996055	192892504	12	20.0275	zK202C14	24167	9.43
730	zSNP35661259	193002973	12	20.608	zC190L11	42989	29.4
731	zSNP35664634	193003136	12	20.608	zC190L11	133252	12.76
732	zSNP35663515	193003299	12	20.608	zC190L11	96547	9.99
733	zSNP35663785	193003320	12	20.608	zC190L11	103361	9.29
734	zSNP16592191	48598544	12	29.5269	zK31K12	30807	40.36
735	zSNP16591409	48598592	12	29.5269	zK31K12	7350	32.04
736	zSNP16595169	48598588	12	29.9156	zK31K12	115104	14.7
737	zSNP9519662	48701452	12	29.9156	zC253P2	12396	26.21
738	zSNP9519665	48701724	12	29.9156	zC253P2	12559	9.43
739	zSNP9520664	48701744	12	29.9156	zC253P2	33145	27.18
740	zSNP9771559	48876105	12	33.2023	zC260H24	105474	34.4
741	zSNP9768048	48875887	12	33.2023	zC260H24	8154	33.15
742	zSNP9771874	48875987	12	33.2023	zC260H24	117509	30.93
743	zSNP9769291	48875993	12	33.2023	zC260H24	48747	24.97
744	zSNP9768257	48875971	12	33.2023	zC260H24	15063	24.27
745	zSNP9769064	48875991	12	33.2023	zC260H24	36193	22.61
746	zSNP9771388	48875889	12	33.2023	zC260H24	94361	22.33
747	zSNP44610604	192782727	12	36.4623	zK25P11	143341	31.07
748	zSNP44607889	192782951	12	36.4623	zK25P11	12476	17.2
749	zSNP44610051	192783066	12	36.4623	zK25P11	109706	14.84
750	zSNP44608679	192782764	12	36.4623	zK25P11	43889	10.12
751	zSNP28301020	48982683	12	42.3389	zK16I5	120041	37.17
752	zSNP36743065	192437823	12	42.436	zC214J5	23684	36.89
753	zSNP21030401	48723271	12	42.6304	zC119C20	97436	46.74
754	zSNP21029100	48722958	12	42.6304	zC119C20	69539	39.25
755	zSNP22670321	48909776	12	42.7275	zC167D12	17253	39.94
756	zSNP22672058	48909526	12	42.7275	zC167D12	60637	39.25
757	zSNP45778917	192819329	12	42.7275	zK41D18	141047	41.89
758	zSNP45777319	192819517	12	42.7275	zK41D18	106053	36.06
759	zSNP6703736	48690510	12	48.184	zC208D15	116201	38.28
760	zSNP6703164	48690595	12	48.184	zC208D15	104217	29.68
761	zSNP6703692	48690594	12	48.184	zC208D15	113568	22.05
762	zSNP6701365	48690612	12	48.281	zC208D15	51540	38.28
763	zSNP6699974	48690316	12	48.281	zC208D15	5633	28.85
764	zSNP40109921	255571544	12	48.7676	zH256H19	74017	37.73
765	zSNP40107187	255571564	12	48.7676	zH256H19	14003	27.74
766	zSNP4203757	48610330	12	52.4378	zC160A3	42710	46.88
767	zSNP4202900	48610363	12	52.4378	zC160A3	21754	46.6
768	zSNP4206353	48610284	12	52.4378	zC160A3	125251	34.67
769	zSNP4205648	48610300	12	52.4378	zC160A3	104405	19.56
770	zSNP48114432	192661364	12	54.1036	zKp96G2	10208	21.64
771	zSNP36297365	192735152	12	57.0662	zC203D7	141084	46.19
772	zSNP36295909	192735068	12	57.0662	zC203D7	98195	43.97
773	zSNP36294882	192735044	12	57.0662	zC203D7	68041	43.27
774	zSNP7641563	48781482	12	61.4132	zC221J21	198337	50.49
775	zSNP7637840	48781304	12	61.5101	zC221J21	126881	43.55
776	zSNP7634355	48781174	12	61.5101	zC221J21	68203	33.84
777	zSNP7631000	48781349	12	61.5101	zC221J21	9999	14.15
778	zSNP7637859	48781353	12	61.5101	zC221J21	127089	32.73
779	zSNP7637862	48782188	12	61.5101	zC221J21	127223	29.13
780	zSNP32336637	48552731	12	64.6721	zKp30F1	111862	36.62
781	zSNP32335959	48552930	12	64.6721	zKp30F1	90861	24.69
782	zSNP32337536	48552409	12	64.6721	zKp30F1	129798	33.29
783	zSNP32338113	48552655	12	64.6721	zKp30F1	145345	32.04
784	zSNP32338607	48552721	12	64.6721	zKp30F1	158353	29.13
785	zSNP10959975	48773713	12	64.6721	zC42O7	80583	35.37
786	zSNP32336793	48552990	12	64.6721	zKp30F1	114984	30.37
787	zSNP32336917	48552441	12	64.6721	zKp30F1	117799	29.13
788	zSNP22354452	48817295	13	1.14439	zC158E23	128472	33.7
789	zSNP22354541	48817509	13	1.14439	zC158E23	129511	21.36
790	zSNP22354463	48817479	13	1.14439	zC158E23	128642	17.75
791	zSNP25998959	48999395	13	3.5024	zC274C22	44393	36.62
792	zSNP25999191	48999387	13	3.5024	zC274C22	45320	34.54
793	zSNP26000806	48999441	13	3.5024	zC274C22	84853	29.82
794	zSNP25998918	48999415	13	3.5024	zC274C22	44178	21.64
795	zSNP39213287	192754609	13	9.87104	zC71K24	146697	36.62
796	zSNP39212104	192754693	13	9.87104	zC71K24	108383	23.86
797	zSNP39208791	192754651	13	9.87104	zC71K24	1883	14.7
798	zSNP39210884	192754596	13	9.87104	zC71K24	55810	12.07
799	zSNP24615097	48523407	13	13.4749	zC226D5	13480	43.27
800	zSNP24616283	48523477	13	13.4749	zC226D5	54724	15.12
801	zSNP21258331	48908304	13	14.3319	zC123F21	126833	13.45
802	zSNP21258102	48908193	13	14.3319	zC123F21	116532	8.6
803	zSNP21258869	48908131	13	14.3319	zC123F21	136581	28.29
804	zSNP21258777	48908314	13	14.3319	zC123F21	133047	25.66
805	zSNP21258573	48908267	13	14.3319	zC123F21	128840	10.82
806	zSNP20943339	49046562	13	18.6814	zC117C8	78434	20.53
807	zSNP20946497	49046574	13	18.6814	zC117C8	170756	19.97
808	zSNP21138299	48724644	13	19.9525	zC11M20	9385	23.72
809	zSNP21138480	48724836	13	19.9525	zC11M20	15541	22.75
810	zSNP21138336	48724620	13	19.9525	zC11M20	9757	19.97
811	zSNP21139573	48725050	13	20.2442	zC11M20	48348	24.97
812	zSNP21139350	48724989	13	20.2442	zC11M20	40243	19.97
813	zSNP21140252	48725052	13	20.2442	zC11M20	63152	20.11
814	zSNP31420624	48971207	13	24.7351	zK66M17	182796	38.14
815	zSNP31419369	48971235	13	24.7351	zK66M17	151560	31.35
816	zSNP31417666	48971197	13	24.7351	zK66M17	102692	23.86
817	zSNP31417577	48971428	13	24.7351	zK66M17	99200	19
818	zSNP31417566	48971424	13	24.7351	zK66M17	99026	13.04
819	zSNP42163716	192770038	13	28.0006	zK176H21	112521	15.4
820	zSNP42164505	192769826	13	28.0006	zK176H21	143755	14.98
821	zSNP42161236	192769831	13	28.0973	zK176H21	5067	52.29
822	zSNP42162075	192769762	13	28.0973	zK176H21	37949	10.12
823	zSNP27061200	48492130	13	33.2329	zC93N23	77200	43.27
824	zSNP27061768	48492129	13	33.2329	zC93N23	149423	28.43
825	zSNP27060645	48492154	13	33.2329	zC93N23	67685	23.72
826	zSNP27061182	48492127	13	33.2329	zC93N23	76976	22.33
827	zSNP28109710	48848428	13	38.0192	zK158N21	67665	21.78
828	zSNP28109709	48848369	13	38.0192	zK158N21	67535	9.99
829	zSNP28109486	48848393	13	38.0192	zK158N21	58037	4.72
830	zSNP31097795	48521086	13	46.9156	zK49L3	185684	21.36
831	zSNP31097618	48521117	13	46.9156	zK49L3	183454	19.97
832	zSNP18305518	48721352	13	46.9156	zK85A20	100235	27.18
833	zSNP1633792	48727164	13	48.0727	zC113D13	81103	42.72
834	zSNP1633815	48727039	13	48.0727	zC113D13	81439	33.56
835	zSNP19979236	48710329	13	49.2297	BAC6CSE	76288	21.5
836	zSNP19979230	48710327	13	49.2297	BAC6CSE	76040	20.11
837	zSNP19979093	48710319	13	49.2297	BAC6CSE	66893	23.58
838	zSNP28480697	48652882	13	59.6273	zK175H14	23813	22.19
839	zSNP28481883	48653211	13	59.6273	zK175H14	54207	14.98
840	zSNP28484628	48653181	13	59.6273	zK175H14	122745	13.31
841	zSNP28480670	48653068	13	59.6273	zK175H14	23474	12.48
842	zSNP39627970	192757415	13	68.2678	zFD436F10	1100	19.69
843	zSNP39627960	192757413	13	68.2678	zFD436F10	1036	19.69
844	zSNP39628741	192757433	13	68.2678	zFD436F10	22636	16.92
845	zSNP38523405	192695981	13	72.4397	zC278K1	80237	37.45
846	zSNP38522422	192695951	13	72.4397	zC278K1	8438	19.56
847	zSNP38523368	192696045	13	72.4397	zC278K1	79973	14.7
848	zSNP38523838	192695787	13	72.4397	zC278K1	97868	15.81
849	zSNP38524052	192696087	13	72.6303	zC278K1	104374	15.81
850	zSNP39983324	192515039	14	4.58696	zH208H1	4995	27.88
851	zSNP22938174	48510829	14	13.1569	zC189K21	25515	23.16
852	zSNP22436784	48695125	14	14.0348	zC159N7	87333	44.38
853	zSNP22428428	48694601	14	14.0348	zC159N7	38973	28.85
854	zSNP22428630	48694657	14	14.0348	zC159N7	44062	19.42
855	zSNP22428424	48694599	14	14.0348	zC159N7	38897	18.45
856	zSNP22440228	48695226	14	14.0348	zC159N7	101736	18.86
857	zSNP22440210	48695222	14	14.0348	zC159N7	101051	18.72
858	zSNP13787490	48716868	14	23.2815	zK185E18	16754	36.62
859	zSNP13787367	48717024	14	23.2815	zK185E18	13499	28.71
860	zSNP13789689	48717264	14	23.2815	zK185E18	75945	13.45
861	zSNP13789412	48716920	14	23.2815	zK185E18	73490	12.48
862	zSNP13790529	48717144	14	23.4752	zK185E18	115461	40.64
863	zSNP13789977	48716982	14	23.4752	zK185E18	84162	32.04
864	zSNP13790536	48717156	14	23.4752	zK185E18	115542	29.13
865	zSNP31174140	255571078	14	27.8509	zK53J24	39378	0
866	zSNP26580394	255571043	14	30.8404	zC51F19	93541	0
867	zSNP26580365	255571027	14	30.8404	zC51F19	93421	0
868	zSNP9208786	49029398	14	36.2974	zC246K16	70739	16.92
869	zSNP9208605	49029418	14	36.2974	zC246K16	64021	36.48
870	zSNP9207765	49029394	14	36.2974	zC246K16	32157	15.53
871	zSNP16692200	48699356	14	39.3997	zK33I12	15834	22.05
872	zSNP16694602	48699469	14	39.3997	zK33I12	92939	19.14
873	zSNP21722600	48750299	14	41.0746	zC13A5	2899	31.9
874	zSNP4733390	48452844	14	41.9527	zC175M2	101633	53.68
875	zSNP4729800	48452695	14	41.9527	zC175M2	18745	37.17
876	zSNP4733648	48400975	14	41.9527	zC175M2	105945	34.95
877	zSNP4730865	48452765	14	41.9527	zC175M2	41800	33.43
878	zSNP4729220	48452679	14	41.9527	zC175M2	2630	29.26
879	zSNP40585539	192708722	14	43.7309	zH86C12	146	18.86
880	zSNP40588119	192708858	14	43.7309	zH86C12	83301	17.34
881	zSNP590989	48526453	14	47.3761	bZ86I6	24429	35.51
882	zSNP592817	48526468	14	47.3761	bZ86I6	62717	25.38
883	zSNP590729	48526441	14	47.3761	bZ86I6	20637	6.38
884	zSNP31789767	48968831	14	53.6318	zK86P22	156170	36.2
885	zSNP31785845	48968399	14	53.6318	zK86P22	67445	22.75
886	zSNP31788520	48968636	14	53.6318	zK86P22	125495	22.75
887	zSNP27800062	48951127	14	55.001	zK148J13	141631	24.69
888	zSNP29210694	48673764	14	55.3897	zK216J10	16036	24.55
889	zSNP29211456	48673795	14	55.3897	zK216J10	27906	16.78
890	zSNP29211808	48673799	14	55.3897	zK216J10	35525	16.78
891	zSNP34315802	192721156	14	55.7787	zC13I23	147706	32.59
892	zSNP35209390	192486737	14	59.0426	zC168F7	134641	34.4
893	zSNP35207040	192486783	14	59.6267	zC168F7	47741	31.48
894	zSNP35206365	192486740	14	59.6267	zC168F7	3223	21.5
895	zSNP27668159	48672466	14	61.1901	zK13A3	60775	38.97
896	zSNP27667290	48672475	14	61.1901	zK13A3	8186	34.95
897	zSNP27670290	48672434	14	61.1901	zK13A3	130866	23.58
898	zSNP27669920	48672424	14	61.1901	zK13A3	120034	20.25
899	zSNP38362890	192862922	14	71.855	zC271O13	20083	22.47
900	zSNP38365166	192862891	14	71.855	zC271O13	65225	18.45
901	zSNP38363857	192862937	14	71.855	zC271O13	36884	16.64
902	zSNP25637169	49058033	15	4e-06	zC257O19	23788	21.78
903	zSNP25636540	49058038	15	4e-06	zC257O19	6730	13.31
904	zSNP25638692	49058113	15	0.190634	zC257O19	38284	24.13
905	zSNP25637695	49057962	15	0.190634	zC257O19	33015	20.8
906	zSNP18126486	48491569	15	3.23919	zK7I4	136463	38.42
907	zSNP18123696	48491578	15	3.23919	zK7I4	55294	37.45
908	zSNP18124192	48491515	15	3.23919	zK7I4	75806	34.26
909	zSNP18127844	48491535	15	3.23919	zK7I4	178645	22.19
910	zSNP18123513	48491555	15	3.23919	zK7I4	45027	18.86
911	zSNP31614998	49076837	15	3.33579	zK77F5	37966	34.81
912	zSNP31615172	49076637	15	3.33579	zK77F5	41009	25.66
913	zSNP31616786	49076772	15	3.33579	zK77F5	86384	22.19
914	zSNP11518839	48792917	15	11.1124	zC74A16	32449	49.38
915	zSNP11519014	48792881	15	11.1124	zC74A16	40551	21.36
916	zSNP11520801	48792814	15	11.1124	zC74A16	123607	38.97
917	zSNP11522987	48792792	15	11.1124	zC74A16	160955	35.23
918	zSNP11521898	48792994	15	11.1124	zC74A16	143557	18.31
919	zSNP11522435	48792757	15	11.1124	zC74A16	153024	18.17
920	zSNP37400106	192691269	15	14.3415	zC235M3	145215	0
921	zSNP37397817	192691198	15	15.4816	zC235M3	78819	32.18
922	zSNP37398507	192691188	15	15.4816	zC235M3	95714	4.44
923	zSNP46106628	193065237	15	30.1295	zK53G21	11378	18.03
924	zSNP46108618	193065243	15	30.7129	zK53G21	116920	5.13
925	zSNP34707212	192725163	15	32.8738	zC152C12	6593	39.94
926	zSNP34708979	192725289	15	32.8738	zC152C12	94902	31.21
927	zSNP26824588	48947462	15	35.4334	zC69G13	97239	33.7
928	zSNP26823887	48947508	15	35.4334	zC69G13	53436	30.65
929	zSNP26824433	48947358	15	35.4334	zC69G13	87104	27.18
930	zSNP26825883	48947463	15	35.4334	zC69G13	145039	25.8
931	zSNP43019360	192892641	15	40.8042	zK202L22	70947	32.45
932	zSNP34575334	192484241	15	40.8042	zC149E23	147715	32.45
933	zSNP36727316	192852237	15	41.0959	zC214G1	94342	43.69
934	zSNP36727043	192852271	15	41.0959	zC214G1	83657	41.05
935	zSNP36727649	192852249	15	41.0959	zC214G1	118902	41.05
936	zSNP9736459	49029679	15	41.0959	zC259G3	123254	42.02
937	zSNP38508727	192507524	15	41.3874	zC278D18	59597	40.08
938	zSNP45673142	192538248	15	41.3874	zK38M22	3026	33.01
939	zSNP28007659	48581274	15	44.6908	zK151P21	110110	40.78
940	zSNP42124391	192549638	15	45.4406	zK175A17	10663	46.6
941	zSNP11491196	48401006	15	45.6348	zC69P5	93820	37.45
942	zSNP11490761	48511639	15	45.6348	zC69P5	82807	42.72
943	zSNP11489938	48511617	15	45.6348	zC69P5	65289	39.94
944	zSNP34785710	192485635	15	45.7319	zC154B16	172657	44.66
945	zSNP34783379	192485676	15	45.7319	zC154B16	101888	54.09
946	zSNP10961689	48773747	15	45.8285	zC42O7	107309	38.7
947	zSNP38531207	192507962	15	58.7353	zC278M11	28662	32.59
948	zSNP38531006	192507972	15	58.7353	zC278M11	837	11.65
949	zSNP5111585	48515624	15	62.8543	zC191A16	8528	31.21
950	zSNP5113294	48515683	15	62.8543	zC191A16	66311	17.61
951	zSNP5113403	48515685	15	62.8543	zC191A16	66884	13.87
952	zSNP47133167	192658392	15	62.8543	zK96G2	135799	24.97
953	zSNP47133361	192658348	15	62.8543	zK96G2	148978	16.09
954	zSNP47133159	192658402	15	62.8543	zK96G2	135720	14.15
955	zSNP47131991	192658382	15	63.0432	zK96G2	87607	28.29
956	zSNP47131976	192658407	15	63.0432	zK96G2	87446	24.69
957	zSNP20594577	48560855	15	89.2509	yZ67H7_L	75139	40.22
958	zSNP20597565	48561064	15	89.2509	yZ67H7_L	113064	14.56
959	zSNP20597408	48561076	15	89.2509	yZ67H7_L	109898	12.34
960	zSNP20597805	48561172	15	89.2509	yZ67H7_L	118615	11.93
961	zSNP20597615	48560891	15	89.2509	yZ67H7_L	113713	9.02
962	zSNP20594385	48560909	15	89.2509	yZ67H7_L	69051	7.49
963	zSNP22712570	48981677	16	13.1187	zC169N14	40487	36.34
964	zSNP22712560	48981420	16	13.1187	zC169N14	40313	28.85
965	zSNP22712554	48981598	16	13.1187	zC169N14	40053	25.52
966	zSNP22712793	48981160	16	13.1187	zC169N14	47906	35.37
967	zSNP22136568	48677922	16	15.8766	zC151O1	28104	29.26
968	zSNP22138817	48678344	16	15.8766	zC151O1	99545	26.07
969	zSNP22139473	48678431	16	15.8766	zC151O1	116476	23.58
970	zSNP22138233	48678268	16	15.8766	zC151O1	80836	22.88
971	zSNP3054098	48597985	16	19.1102	zC13O4	44101	33.43
972	zSNP3053963	48597979	16	19.1102	zC13O4	42382	29.82
973	zSNP3056147	48598263	16	19.1102	zC13O4	86975	29.26
974	zSNP3058180	48598289	16	19.1102	zC13O4	162471	29.26
975	zSNP4289294	48672819	16	19.8524	zC160K2	13801	38.97
976	zSNP4289505	48672821	16	19.8524	zC160K2	19290	35.92
977	zSNP4289281	48672989	16	19.8524	zC160K2	13406	29.26
978	zSNP4289915	48672959	16	19.8524	zC160K2	20990	28.16
979	zSNP30327432	48917476	16	23.673	zK278K10	37366	25.1
980	zSNP30327864	48917436	16	23.673	zK278K10	48802	25.1
981	zSNP30330004	48917368	16	23.673	zK278K10	104143	24.27
982	zSNP30329946	48917406	16	23.673	zK278K10	103892	24.13
983	zSNP33778828	192422227	16	27.6695	zC119D19	1531	30.51
984	zSNP33780411	192422207	16	27.9233	zC119D19	65244	36.06
985	zSNP47914997	192546947	16	28.8994	zKp77H1	161397	30.93
986	zSNP47911336	192546491	16	28.8994	zKp77H1	43897	24.69
987	zSNP47910007	192546473	16	28.8994	zKp77H1	6478	23.72
988	zSNP10827027	48940959	16	30.3724	zC287M15	63343	28.57
989	zSNP10831532	48940967	16	30.3724	zC287M15	155592	28.57
990	zSNP10825892	48940961	16	30.3724	zC287M15	31715	27.46
991	zSNP45923594	192790632	16	33.9409	zK46J3	145377	33.98
992	zSNP45919979	192790699	16	34.1351	zK46J3	3808	22.33
993	zSNP45919980	192790450	16	34.1351	zK46J3	3975	16.64
994	zSNP19425053	48901961	16	34.6623	zKp86H10	49542	30.51
995	zSNP19425431	48901942	16	34.6623	zKp86H10	62655	19.83
996	zSNP19422997	48902130	16	34.6623	zKp86H10	2971	13.59
997	zSNP28146067	48768082	16	34.9943	zK15J7	210503	25.66
998	zSNP28144126	48768171	16	34.9943	zK15J7	147329	18.59
999	zSNP2150200	48444821	16	39.0149	zC125N20	8852	54.09
1000	zSNP2150478	48444865	16	39.0149	zC125N20	15010	38.14
1001	zSNP15751518	48514166	16	40.979	zK259P7	119651	36.89
1002	zSNP15750625	48514188	16	40.979	zK259P7	90253	44.52
1003	zSNP15747495	48514249	16	40.979	zK259P7	48851	44.52
1004	zSNP15752059	48514006	16	40.979	zK259P7	134906	47.16
1005	zSNP15747356	48514187	16	40.979	zK259P7	45481	44.52
1006	zSNP15745247	48514306	16	40.979	zK259P7	168	33.01
1007	zSNP16689151	48401126	16	52.0184	zK33I11	120393	44.66
1008	zSNP16690431	48962298	16	52.0184	zK33I11	173840	40.78
1009	zSNP16689134	48962314	16	52.0184	zK33I11	120292	33.84
1010	zSNP16690403	48962304	16	52.0184	zK33I11	171429	32.45
1011	zSNP24896327	48605844	16	61.3117	zC234I2	146318	30.93
1012	zSNP24896197	48605920	16	61.3117	zC234I2	140517	29.68
1013	zSNP24893899	48606018	16	61.3117	zC234I2	32585	21.5
1014	zSNP24892579	48605741	16	61.3117	zC234I2	11924	18.03
1015	zSNP21601465	49051508	16	67.6528	zC135D14	164210	12.34
1016	zSNP21599774	49051510	16	67.7496	zC135D14	106646	32.45
1017	zSNP21599894	49051364	16	67.7496	zC135D14	107952	30.1
1018	zSNP21596863	49051601	16	67.7496	zC135D14	21125	27.18
1019	zSNP21598405	49051400	16	67.7496	zC135D14	64476	21.78
1020	zSNP21599921	49051603	16	67.7496	zC135D14	108261	9.43
1021	zSNP34633661	192997889	16	68.4286	zC150A18	67164	18.17
1022	zSNP35740387	193004107	17	8.00564	zC193K8	121221	22.88
1023	zSNP35739359	193004031	17	8.29304	zC193K8	84230	17.61
1024	zSNP35739365	193004105	17	8.29304	zC193K8	84328	10.4
1025	zSNP35739354	193004051	17	8.29304	zC193K8	84169	6.93
1026	zSNP44275399	192968221	17	11.6578	zK248G15	82889	19
1027	zSNP44272750	192968216	17	11.6578	zK248G15	13114	11.23
1028	zSNP44274736	192968249	17	11.6578	zK248G15	45132	11.23
1029	zSNP11104449	48883499	17	12.0462	zC51O12	56512	33.29
1030	zSNP11102311	48883495	17	12.0462	zC51O12	14436	28.29
1031	zSNP11102274	48883457	17	12.0462	zC51O12	13044	26.49
1032	zSNP11102452	48883479	17	12.0462	zC51O12	17952	15.67
1033	zSNP1526329	48725821	17	24.4593	zC10K11	22316	33.7
1034	zSNP1529734	48725835	17	24.4593	zC10K11	152701	26.49
1035	zSNP45624655	192818697	17	24.5563	zK36G24	39124	33.29
1036	zSNP45626716	192818687	17	24.6535	zK36G24	113154	33.01
1037	zSNP45625335	192818703	17	24.6535	zK36G24	75651	30.24
1038	zSNP45627728	192818709	17	24.6535	zK36G24	149977	28.57
1039	zSNP39258499	193027407	17	24.9452	zC77G19	13833	39.25
1040	zSNP39258286	193027418	17	24.9452	zC77G19	11633	33.84
1041	zSNP16805090	48804270	17	27.8957	zK38J10	145162	30.1
1042	zSNP16801965	48804338	17	27.8957	zK38J10	65699	22.33
1043	zSNP20828578	48501801	17	36.0894	zC112K18	40581	35.51
1044	zSNP20828562	48501799	17	36.0894	zC112K18	40518	35.51
1045	zSNP20828364	48501759	17	36.0894	zC112K18	38897	25.38
1046	zSNP20828589	48501802	17	36.0894	zC112K18	40670	23.72
1047	zSNP12430917	255571377	17	40.2728	zK11L18	187427	41.19
1048	zSNP34165609	255571099	17	41.0052	zC133L14	38877	29.96
1049	zSNP34165781	255571122	17	41.0052	zC133L14	43560	15.26
1050	zSNP8959749	48698555	17	44.7871	zC241O15	31945	42.16
1051	zSNP13640900	49064840	17	44.9814	zK179I14	3146	36.48
1052	zSNP15636723	48497843	17	45.0785	zK252I9	162686	36.62
1053	zSNP24151790	48691996	17	45.1756	zC214P16	66252	43.83
1054	zSNP24147491	48692194	17	45.1756	zC214P16	8048	39.94
1055	zSNP24147366	48691784	17	45.1756	zC214P16	7165	39.67
1056	zSNP24147589	48692168	17	45.1756	zC214P16	9444	36.89
1057	zSNP28716271	48636378	17	46.4451	zK18B8	78896	44.8
1058	zSNP41125577	192877289	17	51.043	zK119A7	106005	47.57
1059	zSNP41125438	192877287	17	51.043	zK119A7	95688	0
1060	zSNP2357813	255571248	17	55.4028	zC129H14	41161	43.69
1061	zSNP29025943	48761797	17	55.8684	zK204K5	71047	53.26
1062	zSNP29026943	48761795	17	55.8684	zK204K5	92290	50.35
1063	zSNP29025910	48761867	17	55.8684	zK204K5	70823	43.55
1064	zSNP27492736	48805866	17	56.1599	zK120L3	146615	47.85
1065	zSNP27492691	48805902	17	56.1599	zK120L3	143311	54.23
1066	zSNP27492357	48805899	17	56.1599	zK120L3	134333	42.72
1067	zSNP6189259	48761252	17	57.2335	zC202F3	3778	46.6
1068	zSNP40473909	192707965	17	70.0504	zH50F9	11391	23.3
1069	zSNP40475984	192707879	17	70.0504	zH50F9	92699	20.39
1070	zSNP37378928	192741922	17	71.3166	zC235I11	22197	42.44
1071	zSNP37379072	192741984	17	71.3166	zC235I11	30322	26.91
1072	zSNP38735647	192941210	17	71.5109	zC287A24	47935	42.44
1073	zSNP38735740	192941219	17	71.5109	zC287A24	52355	33.01
1074	zSNP33991548	192836736	17	71.9913	zC127L5	164167	34.67
1075	zSNP33989899	192836735	17	71.9913	zC127L5	114238	27.18
1076	zSNP35205399	192594082	17	79.6459	zC168D23	106580	36.06
1077	zSNP35206130	192594078	17	79.6459	zC168D23	131443	21.64
1078	zSNP35205389	192594097	17	79.6459	zC168D23	106513	36.06
1079	zSNP35203450	192594102	17	79.6459	zC168D23	44535	14.15
1080	zSNP46121468	192792245	17	83.8838	zK54K20	198150	36.89
1081	zSNP46121449	192792302	17	83.8838	zK54K20	197800	31.35
1082	zSNP46118942	192792382	17	83.8838	zK54K20	114391	15.81
1083	zSNP46115844	192792365	17	83.8838	zK54K20	28033	14.42
1084	zSNP4667286	48481696	17	84.6633	zC173A9	17932	35.64
1085	zSNP4666907	48481663	17	84.6633	zC173A9	7884	20.8
1086	zSNP4668991	48481653	17	84.7604	zC173A9	65560	28.57
1087	zSNP4669001	48481856	17	84.7604	zC173A9	65644	25.8
1088	zSNP11584057	48703618	18	10.3036	zC79L17	153161	28.85
1089	zSNP11583303	48703642	18	10.3036	zC79L17	89083	28.85
1090	zSNP11584071	48703620	18	10.3036	zC79L17	153291	24.41
1091	zSNP11584049	48703608	18	10.3036	zC79L17	153047	8.32
1092	zSNP34526959	192915491	18	11.5781	zC147N12	22233	35.09
1093	zSNP34530368	192915486	18	12.2599	zC147N12	151848	33.01
1094	zSNP34529576	192915381	18	12.2599	zC147N12	118441	31.07
1095	zSNP4687227	48753350	18	17.7453	zC173L10	28547	26.35
1096	zSNP4687223	48753225	18	17.7453	zC173L10	28479	22.88
1097	zSNP4689607	48753416	18	18.3213	zC173L10	103025	43.97
1098	zSNP4689705	48753191	18	18.3213	zC173L10	106810	32.45
1099	zSNP4689699	48753293	18	18.3213	zC173L10	106685	28.85
1100	zSNP4689720	48753209	18	18.3213	zC173L10	106886	7.77
1101	zSNP21865445	48981106	18	23.1002	zC146G19	82108	33.15
1102	zSNP21865747	48981096	18	23.1002	zC146G19	91406	31.48
1103	zSNP21864654	48981098	18	23.1002	zC146G19	50568	29.4
1104	zSNP21865740	48981082	18	23.1002	zC146G19	91335	18.86
1105	zSNP13685550	48520494	18	29.4533	zK180H12	5374	27.18
1106	zSNP13688455	48520442	18	29.4533	zK180H12	92976	21.5
1107	zSNP13690722	48520774	18	29.4533	zK180H12	147323	19.69
1108	zSNP13686605	48521000	18	29.4533	zK180H12	34836	12.07
1109	zSNP13691619	48521012	18	29.4533	zK180H12	176595	11.51
1110	zSNP13687353	48520765	18	29.4533	zK180H12	62058	10.54
1111	zSNP11862063	49031680	18	32.9153	zC95J16	53429	32.04
1112	zSNP11858419	49031690	18	32.9153	zC95J16	113	19
1113	zSNP11865014	49031856	18	32.9153	zC95J16	109778	17.34
1114	zSNP11859716	49031654	18	32.9153	zC95J16	23821	12.48
1115	zSNP34235244	192481046	18	34.2838	zC136I24	135161	22.47
1116	zSNP34230943	192481275	18	34.2838	zC136I24	30653	21.91
1117	zSNP34235160	192481180	18	34.2838	zC136I24	132875	19.83
1118	zSNP25890532	48577738	18	41.2243	zC267D1	501	38.42
1119	zSNP25893779	48577811	18	41.2243	zC267D1	148887	34.26
1120	zSNP25893057	48577781	18	41.2243	zC267D1	101635	29.4
1121	zSNP18000464	48835247	18	41.4187	zK77F17	9739	32.59
1122	zSNP18003026	48835108	18	41.4187	zK77F17	70521	41.75
1123	zSNP16502607	48689862	18	41.6131	zK30I4	80617	32.59
1124	zSNP16502583	48689878	18	41.6131	zK30I4	80482	26.77
1125	zSNP24289257	49059951	18	41.8074	zC219H2	91537	27.32
1126	zSNP43287349	192776285	18	48.7811	zK20H16	68634	27.05
1127	zSNP43287797	192776343	18	48.7811	zK20H16	79612	17.2
1128	zSNP43287326	192776280	18	48.7811	zK20H16	68405	11.79
1129	zSNP43286504	192776347	18	48.7811	zK20H16	46272	11.37
1130	zSNP21417434	48977012	18	52.5524	zC129P13	122262	20.94
1131	zSNP21418264	48976739	18	52.5524	zC129P13	138910	20.53
1132	zSNP21414688	48976743	18	52.5524	zC129P13	59664	13.04
1133	zSNP21414256	48976733	18	52.5524	zC129P13	50462	12.21
1134	zSNP21414700	48977036	18	52.5524	zC129P13	59970	10.96
1135	zSNP21419173	48977016	18	52.5524	zC129P13	162865	8.32
1136	zSNP14924377	48876751	18	59.3431	zK223N17	87571	34.81
1137	zSNP14925014	48876734	18	59.3431	zK223N17	100826	28.71
1138	zSNP14924656	48876711	18	59.3431	zK223N17	91016	23.72
1139	zSNP14924559	48876708	18	59.3431	zK223N17	89520	23.72
1140	zSNP14927047	48876758	18	59.6334	zK223N17	153276	25.94
1141	zSNP14926560	48876754	18	59.6334	zK223N17	136985	22.88
1142	zSNP37456262	193014829	18	78.7085	zC238C15	155250	49.51
1143	zSNP37453839	193014825	18	78.7085	zC238C15	84448	37.45
1144	zSNP37453518	193014815	18	78.7085	zC238C15	79988	19.97
1145	zSNP37455743	193014826	18	78.7085	zC238C15	144611	12.48
1146	zSNP40766010	192763116	18	80.4686	zK105E17	34280	41.47
1147	zSNP44707342	192563809	19	3.43225	zK263H23	140512	33.01
1148	zSNP44706929	192564091	19	3.43225	zK263H23	134745	16.09
1149	zSNP44701896	192564069	19	3.43225	zK263H23	26528	11.93
1150	zSNP44707564	192563958	19	3.43226	zK263H23	152938	28.29
1151	zSNP44707568	192564017	19	3.43226	zK263H23	153187	15.67
1152	zSNP34556175	192426694	19	8.85271	zC149A19	1451	29.68
1153	zSNP34556857	192426697	19	8.85271	zC149A19	24674	21.78
1154	zSNP34559739	192426649	19	8.85271	zC149A19	126716	13.59
1155	zSNP34559630	192426659	19	8.85271	zC149A19	125372	9.43
1156	zSNP2618554	48539038	19	16.096	zC133N4	11141	47.85
1157	zSNP2624088	48539084	19	16.096	zC133N4	165478	34.54
1158	zSNP2622794	48538960	19	16.096	zC133N4	133645	29.4
1159	zSNP2623291	48539019	19	16.096	zC133N4	138981	26.49
1160	zSNP2618572	48538992	19	16.096	zC133N4	11214	21.91
1161	zSNP31840033	48936919	19	23.9362	zK89B17	18960	27.46
1162	zSNP31840125	255571159	19	23.9362	zK89B17	19420	20.8
1163	zSNP10170260	48888738	19	26.9973	zC272D23	31818	10.54
1164	zSNP10170285	48888904	19	26.9973	zC272D23	32196	6.38
1165	zSNP10171264	48888736	19	27.0944	zC272D23	61096	24.27
1166	zSNP10171805	48888874	19	27.0944	zC272D23	71822	23.86
1167	zSNP13138127	48716342	19	36.6544	zK155O15	10300	54.23
1168	zSNP13142094	48716304	19	36.6544	zK155O15	144109	43.55
1169	zSNP18942833	48551102	19	41.775	zKp34F6	138276	29.54
1170	zSNP18942791	48551120	19	41.775	zKp34F6	137106	29.4
1171	zSNP18943621	48551134	19	41.775	zKp34F6	153679	21.36
1172	zSNP18942863	48551094	19	41.775	zKp34F6	139168	19.42
1173	zSNP6327983	48491209	19	42.0664	zC203L9	184683	23.72
1174	zSNP6326996	48491197	19	42.0664	zC203L9	157534	20.67
1175	zSNP6320977	48491171	19	42.0664	zC203L9	16436	19.83
1176	zSNP6326446	48491181	19	42.0664	zC203L9	143212	15.12
1177	zSNP46362396	192793238	19	50.0371	zK64I20	57128	26.35
1178	zSNP46363526	192793340	19	50.0371	zK64I20	98360	0
1179	zSNP29429828	48744453	19	59.2596	zK228A15	24913	25.94
1180	zSNP29429597	48744448	19	59.2596	zK228A15	18727	25.8
1181	zSNP29429601	48744452	19	59.2596	zK228A15	19026	18.86
1182	zSNP29429603	48744450	19	59.2596	zK228A15	19153	16.5
1183	zSNP38667893	192450005	19	60.0359	zC285E16	90973	31.07
1184	zSNP38668980	192450004	19	60.0359	zC285E16	155598	29.96
1185	zSNP35479581	192730118	19	61.2008	zC181O15	98758	31.07
1186	zSNP35479590	192730132	19	61.2008	zC181O15	99125	16.64
1187	zSNP47639637	192659656	19	69.3798	zKp3G2	24661	23.58
1188	zSNP47639355	192659684	19	69.3798	zKp3G2	7456	23.3
1189	zSNP47640048	192659694	19	69.3798	zKp3G2	38122	22.75
1190	zSNP47640245	192659653	19	69.3798	zKp3G2	46523	18.86
1191	zSNP41954926	192715849	19	69.6678	zK168A14	164548	19.69
1192	zSNP41954772	192716089	19	69.6678	zK168A14	153177	18.86
1193	zSNP41954173	192715848	19	69.6678	zK168A14	124679	13.73
1194	zSNP27392904	48530285	20	3e-06	zK119M7	119829	20.67
1195	zSNP27392730	48530254	20	3e-06	zK119M7	114542	15.53
1196	zSNP27392717	48530250	20	3e-06	zK119M7	114379	13.87
1197	zSNP27391900	48530196	20	3e-06	zK119M7	98855	10.54
1198	zSNP8972256	48738127	20	3.63787	zC241P10	181744	33.29
1199	zSNP17984920	48476125	20	4.61187	zK77B17	23462	38.14
1200	zSNP17983986	48476010	20	4.61187	zK77B17	2498	36.75
1201	zSNP17986927	48476217	20	4.61187	zK77B17	87617	35.78
1202	zSNP17984332	48476041	20	4.61187	zK77B17	11862	33.56
1203	zSNP13733632	48716067	20	4.80619	zK181I3	128708	36.62
1204	zSNP13734108	48715874	20	4.80619	zK181I3	143513	47.99
1205	zSNP23520937	48995650	20	5.57624	zC200P13	70579	42.16
1206	zSNP41280287	192711866	20	8.54841	zK126H10	109813	33.7
1207	zSNP41279507	192711985	20	8.54841	zK126H10	86119	11.1
1208	zSNP41282064	192711966	20	9.21432	zK126H10	160645	33.98
1209	zSNP5921059	48486193	20	24.7926	zC199L3	108009	42.16
1210	zSNP5924050	48486196	20	24.7926	zC199L3	196269	38.42
1211	zSNP5919526	48486200	20	25.9628	zC199L3	51641	41.47
1212	zSNP5918283	48486187	20	25.9628	zC199L3	7727	20.25
1213	zSNP17495250	48554459	20	26.3514	zK60A16	93412	33.01
1214	zSNP17496717	48554526	20	26.3514	zK60A16	152882	32.04
1215	zSNP17495793	48554569	20	26.3514	zK60A16	117984	23.58
1216	zSNP17493862	48554611	20	26.3514	zK60A16	67511	14.98
1217	zSNP36183982	192926360	20	36.2923	zC1D8	78418	11.51
1218	zSNP36182594	192926407	20	36.2923	zC1D8	33033	10.96
1219	zSNP36185372	192926461	20	36.2923	zC1D8	120909	4.02
1220	zSNP11196962	48877550	20	36.5836	zC59D15	26621	25.38
1221	zSNP11199526	48877429	20	36.5836	zC59D15	81921	23.99
1222	zSNP19525215	48730065	20	39.4125	zKp93H6	113670	40.22
1223	zSNP19522523	48730018	20	39.4125	zKp93H6	43799	10.4
1224	zSNP19523524	48730254	20	39.4125	zKp93H6	64325	8.32
1225	zSNP19528133	48730203	20	39.6068	zKp93H6	200664	22.19
1226	zSNP19527415	48730162	20	39.6068	zKp93H6	161939	5.83
1227	zSNP18446826	48607749	20	42.6659	zK90M5	95566	39.67
1228	zSNP18446831	48607757	20	42.6659	zK90M5	95733	30.79
1229	zSNP18443888	48607517	20	42.7631	zK90M5	30858	39.67
1230	zSNP18443019	48607481	20	42.7631	zK90M5	16146	39.67
1231	zSNP21929405	48658712	20	43.3474	zC147O6	115828	29.4
1232	zSNP15756513	48797058	20	43.3474	zK25E12	79349	34.26
1233	zSNP25907200	49068463	20	44.2254	zC268E23	111516	32.04
1234	zSNP25903334	49068422	20	44.2254	zC268E23	15398	30.24
1235	zSNP3353552	48539779	20	48.9394	zC147D7	28880	29.4
1236	zSNP3352782	48539744	20	48.9394	zC147D7	6045	16.09
1237	zSNP3353369	48539772	20	48.9394	zC147D7	26407	7.21
1238	zSNP3354815	48539812	20	49.0363	zC147D7	56541	38.28
1239	zSNP3354186	48539793	20	49.0363	zC147D7	44969	16.92
1240	zSNP3355672	48539818	20	49.0363	zC147D7	84683	15.95
1241	zSNP3356401	48539831	20	49.0363	zC147D7	99561	7.77
1242	zSNP3805771	48813162	20	53.2036	zC153N11	18295	40.64
1243	zSNP3805743	48813043	20	53.2036	zC153N11	17936	26.91
1244	zSNP3810079	48812735	20	53.3005	zC153N11	134262	30.24
1245	zSNP3810046	48812840	20	53.3005	zC153N11	133618	25.1
1246	zSNP29684081	49020685	20	55.6945	zK23G12	123965	44.11
1247	zSNP29686316	49020586	20	55.6945	zK23G12	185572	22.19
1248	zSNP31946109	48965599	20	55.7914	zK96J11	95415	25.52
1249	zSNP31946100	48965525	20	55.7914	zK96J11	95309	24.13
1250	zSNP7058625	48482943	20	59.4604	zC213I16	34773	40.22
1251	zSNP7058669	48482942	20	59.4604	zC213I16	35071	40.22
1252	zSNP7059083	48482915	20	59.4604	zC213I16	54907	38.83
1253	zSNP21021467	48905844	20	60.0448	zC119B12	40876	47.99
1254	zSNP21018930	48905552	20	60.0448	zC119B12	2179	31.35
1255	zSNP28873852	48522513	20	60.2391	zK199I12	9820	36.06
1256	zSNP3779620	48606026	20	60.4335	zC153J24	173379	40.22
1257	zSNP3777975	48606197	20	60.5307	zC153J24	132472	38.83
1258	zSNP1282340	48466971	20	71.7174	zC105D18	130638	25.66
1259	zSNP1283788	48467136	20	71.7174	zC105D18	184521	23.44
1260	zSNP1277979	48467130	20	71.7174	zC105D18	10737	12.21
1261	zSNP1283802	48467138	20	71.7174	zC105D18	184678	10.54
1262	zSNP1278581	48467028	20	71.7174	zC105D18	28987	9.57
1263	zSNP15343039	48681444	20	85.3608	zK241L7	33150	29.96
1264	zSNP15343035	48681481	20	85.3608	zK241L7	33065	8.04
1265	zSNP15341137	48681554	20	85.5497	zK241L7	4847	5.27
1266	zSNP40688112	192517033	21	17.2743	zK102G19	120834	39.67
1267	zSNP40688102	255571488	21	17.2743	zK102G19	120445	18.31
1268	zSNP40688311	192517032	21	17.2743	zK102G19	124215	39.67
1269	zSNP40688333	255571504	21	17.2743	zK102G19	124764	25.8
1270	zSNP31912153	48738652	21	20.5897	zK93M18	1578	23.58
1271	zSNP31912155	48738631	21	20.5897	zK93M18	1679	20.67
1272	zSNP31912168	48738661	21	20.5897	zK93M18	3371	16.09
1273	zSNP31914153	48738762	21	20.6868	zK93M18	56168	18.03
1274	zSNP31913759	48738731	21	20.6868	zK93M18	42100	16.09
1275	zSNP31913751	48738736	21	20.6868	zK93M18	41910	16.09
1276	zSNP31913769	48738677	21	20.6868	zK93M18	42239	16.09
1277	zSNP31913938	48738738	21	20.6868	zK93M18	47724	14.98
1278	zSNP31476820	48971541	21	29.5467	zK6B12	33382	43.27
1279	zSNP31478332	48971601	21	29.5467	zK6B12	67592	5.13
1280	zSNP31481581	48971565	21	29.7406	zK6B12	160398	36.2
1281	zSNP31482981	48971530	21	29.8377	zK6B12	188991	28.71
1282	zSNP32107483	48856349	21	34.3106	zKp111B3	114373	21.08
1283	zSNP32109722	48856325	21	34.3106	zKp111B3	178650	18.03
1284	zSNP32106232	48856565	21	34.3106	zKp111B3	87729	17.75
1285	zSNP21847652	48562722	21	35.286	zC145E12	63824	23.02
1286	zSNP21848252	48562754	21	35.286	zC145E12	81433	21.08
1287	zSNP21848043	48562748	21	35.286	zC145E12	71997	11.65
1288	zSNP32619980	48999074	21	36.6547	zKp69C1	140286	24.83
1289	zSNP25166499	48698500	21	44.5584	zC241L3	15387	33.84
1290	zSNP25166526	48698421	21	44.5584	zC241L3	15671	31.48
1291	zSNP25166204	48698348	21	44.5584	zC241L3	11065	30.51
1292	zSNP25166126	48698296	21	44.5584	zC241L3	8647	28.71
1293	zSNP25167375	48698437	21	44.5584	zC241L3	43198	25.24
1294	zSNP4474979	48507537	21	45.5307	zC167L17	110825	28.57
1295	zSNP4475515	48507498	21	45.5307	zC167L17	127190	19.97
1296	zSNP8392512	48854512	21	46.5058	zC232P9	5014	21.36
1297	zSNP10085653	48864728	21	57.2612	zC270B18	39399	20.11
1298	zSNP10085500	48864719	21	57.2612	zC270B18	34958	13.59
1299	zSNP10086455	48864850	21	57.3578	zC270B18	71290	39.94
1300	zSNP10086314	48864812	21	57.3578	zC270B18	64582	31.21
1301	zSNP10086845	48864899	21	57.3578	zC270B18	80574	24.97
1302	zSNP10086407	48864822	21	57.3578	zC270B18	68690	21.64
1303	zSNP10087170	48864909	21	57.5951	zC270B18	92655	42.44
1304	zSNP43949520	193053816	21	60.8683	zK235H13	66125	33.43
1305	zSNP43949557	193053844	21	60.8683	zK235H13	66482	27.05
1306	zSNP43949578	193053861	21	60.8683	zK235H13	66686	10.68
1307	zSNP41980776	192956755	21	71.0415	zK169L5	76782	16.92
1308	zSNP41980023	192956718	21	71.0415	zK169L5	45481	14.98
1309	zSNP45188207	193060471	21	73.6985	zK287G19	87267	49.65
1310	zSNP45187827	193060446	21	73.6985	zK287G19	32071	13.45
1311	zSNP26775074	49001734	21	78.0149	zC67D2	73013	20.11
1312	zSNP26775095	49001581	21	78.0149	zC67D2	73239	19.42
1313	zSNP26774577	49001721	21	78.0149	zC67D2	44596	13.87
1314	zSNP26777771	49001535	21	78.1068	zC67D2	151215	20.53
1315	zSNP26776193	49001718	21	78.1068	zC67D2	104231	15.53
1316	zSNP20004946	48524319	22	2e-06	bZ11B17	53770	29.96
1317	zSNP20003825	48524170	22	2e-06	bZ11B17	26707	27.74
1318	zSNP20005771	48524286	22	2e-06	bZ11B17	80698	23.16
1319	zSNP20005878	48524287	22	2e-06	bZ11B17	82885	20.25
1320	zSNP20003520	48524290	22	2e-06	bZ11B17	19368	17.06
1321	zSNP20006699	48524323	22	0.0918114	bZ11B17	105678	33.01
1322	zSNP20008114	48524209	22	0.0918114	bZ11B17	117364	32.73
1323	zSNP28130529	49005903	22	6.44778	zK15H8	2428	34.95
1324	zSNP28919744	48717345	22	6.44778	zK1B17	73830	39.11
1325	zSNP28920886	48717343	22	6.44778	zK1B17	152528	37.45
1326	zSNP28919760	48717316	22	6.44778	zK1B17	73969	14.15
1327	zSNP28130603	49005888	22	6.44778	zK15H8	5477	37.45
1328	zSNP21266966	49048209	22	18.0845	zC124A3	73220	34.67
1329	zSNP21264845	49048100	22	18.0845	zC124A3	36349	34.4
1330	zSNP21264823	49048122	22	18.0845	zC124A3	36113	23.58
1331	zSNP21266374	49048198	22	18.0845	zC124A3	65052	21.5
1332	zSNP21267550	49048135	22	18.0845	zC124A3	92700	19.14
1333	zSNP44117521	192530975	22	19.1566	zK241F21	114112	36.34
1334	zSNP44115685	192531406	22	19.5457	zK241F21	37448	41.89
1335	zSNP39089624	192753587	22	19.9348	zC63J24	82837	46.6
1336	zSNP28883542	255571060	22	22.8978	zK19A16	99098	25.8
1337	zSNP28882633	48474639	22	22.8978	zK19A16	37969	0
1338	zSNP41969201	192801347	22	35.956	zK168J9	119058	20.25
1339	zSNP41967151	192801182	22	35.956	zK168J9	80464	17.34
1340	zSNP5439443	48687760	22	37.2261	zC195M2	109785	27.46
1341	zSNP5433506	48687653	22	37.2261	zC195M2	1643	23.44
1342	zSNP5438335	48687770	22	37.2261	zC195M2	93863	22.19
1343	zSNP5433406	48687687	22	37.2261	zC195M2	284	16.78
1344	zSNP5436620	48687744	22	37.2261	zC195M2	58471	16.78
1345	zSNP23804452	48610790	22	37.8103	zC207O17	167394	34.12
1346	zSNP17184032	48483663	22	41.251	zK49N23	33292	34.95
1347	zSNP28670171	48965184	22	41.4453	zK188L8	13323	33.29
1348	zSNP28670185	48965259	22	41.4453	zK188L8	13405	33.29
1349	zSNP28669916	48965278	22	41.4453	zK188L8	5028	30.24
1350	zSNP28669954	48965155	22	41.4453	zK188L8	5378	46.19
1351	zSNP9668315	48613543	22	41.6397	zC257F16	77227	34.26
1352	zSNP9662205	48613662	22	41.6397	zC257F16	8269	34.12
1353	zSNP28588046	49062408	22	41.7368	zK180K24	25999	56.59
1354	zSNP30453411	48981962	22	47.7785	zK285J17	138088	54.23
1355	zSNP30453292	48981403	22	47.7785	zK285J17	136020	48.82
1356	zSNP30448994	48981759	22	47.7785	zK285J17	26250	41.05
1357	zSNP30453422	48982084	22	47.7785	zK285J17	138172	34.95
1358	zSNP30453264	48981435	22	47.7785	zK285J17	135398	32.18
1359	zSNP23868378	48660825	22	51.2219	zC208M13	37851	32.18
1360	zSNP23872051	48660663	22	51.2219	zC208M13	111782	0
1361	zSNP23872472	48660621	22	51.2219	zC208M13	118403	0
1362	zSNP44363056	192899381	22	54.3844	zK250M6	12982	20.11
1363	zSNP44366589	192899333	22	54.3844	zK250M6	135009	18.59
1364	zSNP44364812	192899477	22	54.3844	zK250M6	72635	18.31
1365	zSNP30796012	48805843	22	66.7677	zK37M8	107628	33.98
1366	zSNP30795992	48805837	22	66.7677	zK37M8	107527	27.74
1367	zSNP30795230	48805733	22	66.7677	zK37M8	94275	18.59
1368	zSNP30794720	48805767	22	66.7677	zK37M8	85542	14.15
1369	zSNP10615815	48701866	22	74.9796	zC284E20	3653	46.32
1370	zSNP10617241	48702186	22	75.5636	zC284E20	52700	36.62
1371	zSNP10618238	48701892	22	75.6607	zC284E20	82246	31.07
1372	zSNP10618253	48702061	22	75.6607	zC284E20	82468	23.86
1373	zSNP10618206	48701889	22	75.6607	zC284E20	78019	22.75
1374	zSNP10618317	48702085	22	75.6607	zC284E20	84634	21.36
1375	zSNP10617924	48702081	22	75.6607	zC284E20	75488	16.64
1376	zSNP10619891	48702083	22	76.2409	zC284E20	144274	15.26
1377	zSNP24093552	48915917	23	1.14234	zC214H13	158448	34.67
1378	zSNP24094080	48915750	23	1.14234	zC214H13	174095	25.8
1379	zSNP24086013	48915870	23	1.14234	zC214H13	45	23.58
1380	zSNP24093986	48916413	23	1.14234	zC214H13	171260	22.19
1381	zSNP24087427	48915272	23	1.14234	zC214H13	22864	22.05
1382	zSNP1488806	48470744	23	21.619	zC10D23	148146	29.13
1383	zSNP1488399	48470697	23	21.619	zC10D23	139721	26.35
1384	zSNP1489346	48470731	23	21.619	zC10D23	160258	22.88
1385	zSNP1486185	48470680	23	21.619	zC10D23	62736	19.42
1386	zSNP1485952	48470678	23	21.619	zC10D23	55019	14.01
1387	zSNP1488473	48470692	23	21.619	zC10D23	141768	8.32
1388	zSNP1488915	48470760	23	21.619	zC10D23	151089	8.04
1389	zSNP37900582	192859381	23	29.3675	zC252P8	159530	36.48
1390	zSNP37896464	192859438	23	29.3675	zC252P8	837	30.24
1391	zSNP37900540	192859540	23	29.3675	zC252P8	158557	26.35
1392	zSNP37900970	192859256	23	29.3675	zC252P8	173128	25.52
1393	zSNP37900576	192859427	23	29.3675	zC252P8	159407	6.93
1394	zSNP24651087	48860023	23	33.7538	zC226I4	163458	43.69
1395	zSNP24651098	48860121	23	33.7538	zC226I4	163714	26.63
1396	zSNP24651090	48860223	23	33.7538	zC226I4	163568	23.72
1397	zSNP24646554	48860338	23	33.7538	zC226I4	37078	14.15
1398	zSNP24652078	48860286	23	33.8507	zC226I4	186364	37.45
1399	zSNP24651408	48860312	23	33.8507	zC226I4	172007	26.63
1400	zSNP24651440	48860065	23	33.8507	zC226I4	172432	15.12
1401	zSNP32652509	48964041	23	35.2206	zKp73A2	145343	31.76
1402	zSNP24332662	48667942	23	39.0397	zC220I18	1179	40.78
1403	zSNP24334715	48667724	23	39.0397	zC220I18	50355	49.93
1404	zSNP24335272	48667780	23	39.0397	zC220I18	61109	42.02
1405	zSNP24338890	48667885	23	39.0397	zC220I18	143756	38.42
1406	zSNP24334269	48667827	23	39.0397	zC220I18	41852	34.26
1407	zSNP24338005	48667744	23	39.0397	zC220I18	117819	22.33
1408	zSNP24338277	48668004	23	39.0397	zC220I18	125108	12.62
1409	zSNP8638233	48866455	23	48.6759	zC236H17	29734	30.24
1410	zSNP8640896	48866756	23	48.6759	zC236H17	108351	28.29
1411	zSNP8640734	48866467	23	48.6759	zC236H17	105710	28.29
1412	zSNP8640906	48866750	23	48.6759	zC236H17	108724	28.29
1413	zSNP8639859	48866720	23	48.6759	zC236H17	72875	28.29
1414	zSNP8640653	48866506	23	48.6759	zC236H17	99741	28.29
1415	zSNP8640746	48866740	23	48.6759	zC236H17	105867	26.63
1416	zSNP8639475	48866700	23	48.6759	zC236H17	67627	22.47
1417	zSNP3931904	48705284	23	52.9985	zC156H6	68235	49.65
1418	zSNP3932529	48705254	23	52.9985	zC156H6	89445	43.27
1419	zSNP3932240	48705336	23	52.9985	zC156H6	76589	39.11
1420	zSNP3931724	48705272	23	52.9985	zC156H6	58711	39.11
1421	zSNP3931911	48705282	23	52.9985	zC156H6	68333	39.11
1422	zSNP3932521	48705256	23	52.9985	zC156H6	89255	28.02
1423	zSNP3930783	48705260	23	52.9985	zC156H6	16074	5.27
1424	zSNP39642639	192513471	23	75.1291	zFD76A20	20599	26.77
1425	zSNP39642233	192513444	23	75.1291	zFD76A20	15283	16.64
1426	zSNP39642562	192513456	23	75.1291	zFD76A20	19837	13.31
1427	zSNP39642764	192513427	23	75.3186	zFD76A20	28637	28.02
1428	zSNP39642813	192513428	23	75.3186	zFD76A20	28911	26.21
1429	zSNP26662810	48946439	24	5.73051	zC59I18	12835	36.62
1430	zSNP26662834	48946415	24	5.73051	zC59I18	12917	27.88
1431	zSNP26663106	48946256	24	5.73051	zC59I18	16151	26.21
1432	zSNP26662892	48946465	24	5.73051	zC59I18	13261	22.88
1433	zSNP26663500	48946563	24	5.73051	zC59I18	23529	29.4
1434	zSNP26663688	48946334	24	5.73051	zC59I18	30201	14.15
1435	zSNP26666332	48946211	24	5.82728	zC59I18	96532	14.98
1436	zSNP3705652	48477014	24	13.1038	zC152C8	120174	37.59
1437	zSNP3706798	48477163	24	13.1038	zC152C8	147333	20.67
1438	zSNP3706383	48477133	24	13.1038	zC152C8	133960	14.29
1439	zSNP3706361	48477130	24	13.1038	zC152C8	133658	8.6
1440	zSNP3706376	48477132	24	13.1038	zC152C8	133888	8.6
1441	zSNP3705631	48477008	24	13.1038	zC152C8	119880	8.6
1442	zSNP28739605	48953060	24	18.7035	zK18N12	27623	32.87
1443	zSNP28748919	48952375	24	18.7035	zK18N12	184022	28.43
1444	zSNP28749102	48952490	24	18.7035	zK18N12	187614	27.6
1445	zSNP28738004	48952342	24	18.7035	zK18N12	5947	23.72
1446	zSNP28745503	48953156	24	18.7035	zK18N12	124524	13.31
1447	zSNP28737920	48952735	24	18.7035	zK18N12	4880	12.34
1448	zSNP28740060	48952737	24	18.7035	zK18N12	35492	8.18
1449	zSNP27205281	48758385	24	23.907	zK105H11	136774	39.67
1450	zSNP27206959	48758696	24	23.907	zK105H11	174666	21.22
1451	zSNP27202436	48758081	24	24.5855	zK105H11	81174	34.4
1452	zSNP27202278	48758596	24	24.5855	zK105H11	74760	27.74
1453	zSNP27202286	48757862	24	24.5855	zK105H11	74840	20.8
1454	zSNP27202376	48758227	24	24.5855	zK105H11	80925	16.64
1455	zSNP27202397	48758658	24	24.5855	zK105H11	81012	14.98
1456	zSNP24688620	49059923	24	35.9581	zC227I15	48217	50.49
1457	zSNP24688653	49059929	24	35.9581	zC227I15	48371	41.61
1458	zSNP24687789	255571430	24	35.9581	zC227I15	22020	41.19
1459	zSNP30642648	48592568	24	39.9274	zK30N5	56858	45.08
1460	zSNP30643447	48592572	24	39.9274	zK30N5	76095	39.25
1461	zSNP8145045	49022955	24	41.1002	zC227L2	116486	33.84
1462	zSNP8146509	49022946	24	41.1002	zC227L2	153473	30.65
1463	zSNP8145001	49022950	24	41.1002	zC227L2	115783	26.35
1464	zSNP8143502	49022934	24	41.1002	zC227L2	82512	35.37
1465	zSNP8142834	49022965	24	41.1002	zC227L2	67631	33.84
1466	zSNP28204610	49015091	24	41.88	zK162H1	17508	31.62
1467	zSNP29259358	49017168	24	47.2983	zK21G19	69654	23.3
1468	zSNP29256772	49018352	24	47.2983	zK21G19	7873	23.3
1469	zSNP29263695	49018258	24	47.7851	zK21G19	180205	38.42
1470	zSNP48057651	192661093	24	51.6968	zKp87A6	71755	27.05
1471	zSNP48056175	192661146	24	51.6968	zKp87A6	25841	19.97
1472	zSNP48059845	192661071	24	51.6968	zKp87A6	130311	18.45
1473	zSNP48055581	192661215	24	51.6968	zKp87A6	4434	9.43
1474	zSNP48059191	192661216	24	51.6968	zKp87A6	117952	9.43
1475	zSNP33535630	192885534	24	55.1627	zC106J11	147827	21.91
1476	zSNP33531895	192885309	24	55.3569	zC106J11	9576	26.91
1477	zSNP4752494	255571283	24	56.4279	zC176D9	135042	22.33
1478	zSNP8541009	49026300	24	63.9731	zC234P6	141789	18.31
1479	zSNP8539731	192667790	24	63.9731	zC234P6	69827	5.69
1480	zSNP8537504	49026278	24	63.9731	zC234P6	5066	3.05
1481	zSNP7323576	48529170	24	74.6848	zC215E6	202664	14.15
1482	zSNP7316852	48528794	24	74.6848	zC215E6	21425	13.31
1483	zSNP7317598	48528832	24	74.6848	zC215E6	72812	9.43
1484	zSNP7323474	48529161	24	74.6848	zC215E6	201060	9.15
1485	zSNP7316631	48528776	24	74.6848	zC215E6	16244	9.15
1486	zSNP7320246	48529050	24	74.6848	zC215E6	162549	8.88
1487	zSNP20973613	48734316	25	4.59238	zC117K16	41038	15.95
1488	zSNP20972949	48734105	25	4.59238	zC117K16	27787	13.87
1489	zSNP20973077	48734292	25	4.59238	zC117K16	33189	8.04
1490	zSNP20972316	48734454	25	4.59238	zC117K16	2178	6.52
1491	zSNP20973815	48734451	25	4.59238	zC117K16	44735	18.03
1492	zSNP20974151	48734447	25	4.59238	zC117K16	53063	8.04
1493	zSNP21117963	48500037	25	16.1932	zC11I22	54947	25.52
1494	zSNP21118617	48500284	25	16.1932	zC11I22	80604	15.81
1495	zSNP21117888	48500231	25	16.1932	zC11I22	53983	20.11
1496	zSNP21117035	48500268	25	16.1932	zC11I22	37290	14.15
1497	zSNP21120039	48499997	25	16.3872	zC11I22	126103	11.79
1498	zSNP21120041	48500172	25	16.3872	zC11I22	126193	11.23
1499	zSNP36210937	193008551	25	23.0249	zC200N5	70006	49.79
1500	zSNP25601920	48721474	25	24.2916	zC256A21	45084	42.58
1501	zSNP25601389	48721462	25	24.2916	zC256A21	39643	27.74
1502	zSNP25601741	48721472	25	24.2916	zC256A21	42265	26.63
1503	zSNP25600642	48721454	25	24.3884	zC256A21	34103	33.84
1504	zSNP25600622	48721442	25	24.3884	zC256A21	33689	32.73
1505	zSNP25600660	48721456	25	24.3884	zC256A21	34199	31.62
1506	zSNP25600631	48721452	25	24.3884	zC256A21	33944	29.68
1507	zSNP13898304	49039257	25	29.1631	zK18E5	51081	39.11
1508	zSNP13910163	49039183	25	29.1631	zK18E5	155964	35.78
1509	zSNP13912210	49039344	25	29.1631	zK18E5	181591	23.58
1510	zSNP47746172	192828019	25	29.4546	zKp56C5	150492	47.16
1511	zSNP47741930	192828033	25	29.4546	zKp56C5	16553	45.77
1512	zSNP47743710	192827953	25	29.4546	zKp56C5	65091	36.89
1513	zSNP47745872	192828036	25	29.4546	zKp56C5	146375	8.04
1514	zSNP19497199	48947914	25	32.7783	zKp91C1	83074	35.09
1515	zSNP21381421	48905038	25	32.7783	zC129L18	50080	36.34
1516	zSNP21381194	48905445	25	32.7783	zC129L18	45065	33.56
1517	zSNP21383797	48905225	25	32.7783	zC129L18	111548	36.34
1518	zSNP21384208	48904930	25	32.7783	zC129L18	124877	35.64
1519	zSNP21384182	48905335	25	32.7783	zC129L18	124674	30.65
1520	zSNP32221995	48780842	25	33.6561	zKp19E1	75688	51.6
1521	zSNP29209126	48435458	25	33.9478	zK216E6	130395	56.59
1522	zSNP39167445	192753889	25	36.3869	zC67P11	183028	45.77
1523	zSNP39162193	192754123	25	36.3869	zC67P11	21247	29.4
1524	zSNP47886696	192985669	25	36.5813	zKp74B4	117908	36.89
1525	zSNP47884938	192985790	25	36.5813	zKp74B4	61508	34.4
1526	zSNP47883567	192985634	25	36.9694	zKp74B4	1838	33.84
1527	zSNP47884459	192985840	25	36.9694	zKp74B4	34385	32.45
1528	zSNP44670030	192969955	25	61.1342	zK261M9	51213	23.3
1529	zSNP44670017	192969951	25	61.1342	zK261M9	51092	0
1530	zSNP33709539	192421974	25	64.4789	zC114O15	90619	32.87
1531	zSNP33709773	192421908	25	64.4789	zC114O15	95568	13.31
1532	zSNP33710809	192421907	25	64.9521	zC114O15	160845	17.34
1533	zSNP33710328	192421850	25	64.9521	zC114O15	131094	13.31
1534	zSNP35360518	192429063	25	72.3191	zC176A19	114917	28.02
1535	zSNP35357574	192429221	25	72.3191	zC176A19	42500	26.49
1536	zSNP35357184	192429133	25	72.3191	zC176A19	37557	10.82
