# Supplementary material for: An SNP-Based Linkage Map for Zebrafish Reveals Sex Determination Loci
Source: G3 (Bethesda). 2011 Jun 1;1(1):3–9. doi: 10.1534/g3.111.000190 (PMC3178105; doi:10.1534/g3.111.000190)
Supplement: Supporting Information [file supp_1.1.3_TableS4.xls]

## Sheet: Table S4
	Genotype Combination			N Male	N Female	% Male	% Female
	1	BB(5)	AA(16)	21	0	1	0
	2	BB(5)	AB(16)	45	11	0.803571	0.196429
	3	BB(5)	BB(16)	10	8	0.555556	0.444444
	4	AB(5)	AA(16)	39	19	0.672414	0.327586
	5	AB(5)	AB(16)	64	73	0.467153	0.532847
	6	AB(5)	BB(16)	12	40	0.230769	0.769231
	7	AA(5)	AA(16)	20	15	0.571429	0.428571
	8	AA(5)	AB(16)	26	30	0.464286	0.535714
	9	AA(5)	BB(16)	7	23	0.233333	0.766667
	This table corresponds to data within Figure 4 (see legend to Figure 4). The paternal IN G0 fish had genotype combination #6. The maternal AB G0 fish had genotype combination #7. Both F1's had genotype combination #5. The number and percentage of male and female F2's with each genotype combination is given.
